# Supplementary material for: A model of factors influencing COVID-19 vaccine acceptance: A synthesis of the theory of reasoned action, conspiracy theory belief, awareness, perceived usefulness, and perceived ease of use
Source: PLoS One. 2022 Jan 12;17(1):e0261869. doi: 10.1371/journal.pone.0261869 (PMC8754289; doi:10.1371/journal.pone.0261869)
Supplement: S1 Data — (CSV) [file pone.0261869.s001.csv]

University:	Age	Gender	Place of living	Do you have any of the following existing physical condition? You can choose more than one.	BC1: I believe the government keeps many important secrets about Covid-19 Vaccine from the public.	BC2: I believe Covid-19 Virus and/or disease has been deliberately disseminated to infect certain populations.	BC3: I believe the rapid spread of Covid-19 Virus and/or disease is the result of the deliberate, concealed efforts of some organization.	BC4: I believe progress toward COVID19 vaccine development is deliberately being hindered.	BC5: I believe groups of scientists manipulate, fabricate, or suppress information about Covid-19 vaccine in order to deceive the public.	BC6: I believe a lot of important information regarding vaccination is deliberately concealed from the public out of self-interest.	BC7: I believe the government is involved with the death of innocent citizens for not taking precautions for Covid-19 pandemic and not making the vaccine widely available.	AW1: I follow news and developments about the Covid-19 vaccine.	AW2: I discuss with friends and people around me about the security issues of Covid-19 vaccine.	AW3: I read about the side-effects of taking Covid-19 vaccine.	AW4: I seek advice on taking Covid-19 vaccine.	AW5: I am aware of the Covid-19 vaccination and its consequences.	PU1: I believe it is beneficial to protect myself from Covid-19 disease through vaccination.	PU2: I believe protecting myself from Covid-19 disease will enhance my effectiveness in continuing my study / work.	PU3: I believe taking Covid-19 vaccine will enhance my effectiveness in my activities.	EU1: The process of taking Covid-19 vaccine is clear and understandable.	EU2: It would be easy for me to prevent Covid-19 thorough vaccination.	EU3: It would be easy for me to be vaccinated.	AB1: I feel injecting Covid-19 Vaccine is a wise idea to protect Covid-19 disease.	AB2: I feel injecting Covid-19 Vaccine is a good idea.	AB3: I would like to take vaccine to protect myself from Covid-19 disease.	SN1: Most people who are important to me would think that injecting Covid-19 Vaccine is a wise idea.	SN2: Most people who are important to me would think I should take Covid-19 Vaccine.	SN3: My family who are important to me would think that taking Covid-19 Vaccine is a wise idea.	SN4: My family who are important to me would think that taking Covid-19 Vaccine is a good idea.	SN5: My family who are important to me would think I should immunize through Covid-19 Vaccine.	AV1: I have high intention to be immunized through Covid-19 Vaccine.	AV2: I would Vaccinate to protect myself from Covid-19 disease currently.	AV3: I would recommend the Covid-19 Vaccine to my friends and colleagues to get protection against Covid-19 disease.	AV4: Immunizing through Covid-19 Vaccine is a pleasant experience for me.	Do you know about the COVID-19 vaccine?	Are you vaccinated?	Rank the following vaccines according to your preference: (A) Oxford�AstraZeneca (B) Sputnik V (C) Sinopharm (D) Pfizer�BioNTech (E) Sinovac (F) Janssen. [Oxford-AstraZeneca]	Rank the following vaccines according to your preference: (A) Oxford�AstraZeneca (B) Sputnik V (C) Sinopharm (D) Pfizer�BioNTech (E) Sinovac (F) Janssen. [Sputnik V]	Rank the following vaccines according to your preference: (A) Oxford�AstraZeneca (B) Sputnik V (C) Sinopharm (D) Pfizer�BioNTech (E) Sinovac (F) Janssen. [Sinopharm]	Rank the following vaccines according to your preference: (A) Oxford�AstraZeneca (B) Sputnik V (C) Sinopharm (D) Pfizer�BioNTech (E) Sinovac (F) Janssen. [Pfizer-BioNTech]	Rank the following vaccines according to your preference: (A) Oxford�AstraZeneca (B) Sputnik V (C) Sinopharm (D) Pfizer�BioNTech (E) Sinovac (F) Janssen. [Sinovac]	Rank the following vaccines according to your preference: (A) Oxford�AstraZeneca (B) Sputnik V (C) Sinopharm (D) Pfizer�BioNTech (E) Sinovac (F) Janssen. [Janssen]	Do you think the vaccine should be administered free of cost in Bangladesh?	Are you able to afford the vaccine at your own expense?	If the vaccine is not free, at what price are you able to afford the vaccine?	Do you think Bangladesh is capable of producing its own vaccine maintaining all necessary quality control processes?	Will you take Globe Biotech (Bongo vax) Vaccine made in Bangladesh?	I voluntarily agree to take part in this survey.	Comment (Optional)
Jagannath University, Dhaka	19-22 years	Male	Dhaka	None	2	3	4	3	4	4	2	4	4	4	4	4	4	2	4	4	4	4	4	4	4	4	4	2	2	2	4	4	4	4	No	No	1	3	2	3	3	3	Yes	No	BDT 301 - 500 (US$ 3.51 - 6)	Yes	Yes	Yes	Highly Appreciated
Jagannath University, Dhaka	23-26 years	Male	Dhaka	None	4	3	2	4	3	4	4	2	4	4	4	4	1	3	1	4	2	4	3	3	2	2	2	2	3	3	2	2	2	2	Yes	No	1	2	1	2	3	2	Yes	No	BDT 100 - 300 (US$ 1 - 3.50)	Yes	Yes	Yes
Jagannath University, Dhaka	23-26 years	Male	Dhaka	None	2	4	4	4	4	4	4	5	5	5	4	4	4	5	5	3	4	2	4	4	4	2	2	4	4	4	4	4	4	3	Yes	No	3	2	2	1	2	1	Yes	No	BDT 301 - 500 (US$ 3.51 - 6)	No	Yes	Yes
Jagannath University, Dhaka	23-26 years	Male	Dhaka	None	4	4	4	4	4	4	4	4	4	4	4	4	4	4	4	4	4	4	4	4	4	4	4	4	4	4	4	4	4	4	No	No	4	4	4	4	4	4	Yes	No	BDT 100 - 300 (US$ 1 - 3.50)	Yes	Yes	Yes	I want accepted or covid 18
Jagannath University, Dhaka	23-26 years	Male	Dhaka	Asthma	4	5	3	4	3	4	2	3	5	2	3	4	4	4	4	3	4	3	2	4	5	4	5	5	5	3	3	4	4	4	No	No	1	3	3	2	3	3	Yes	No	BDT 100 - 300 (US$ 1 - 3.50)	Yes	No	No
Jagannath University, Dhaka	23-26 years	Female	Dhaka	Asthma	4	3	4	3	2	3	3	4	4	4	4	4	3	3	3	3	2	2	3	3	3	3	3	3	3	3	3	2	2	2	Yes	No	1	2	2	3	3	3	Yes	No	BDT 100 - 300 (US$ 1 - 3.50)	Yes	Yes	Yes
Jagannath University, Dhaka	19-22 years	Female	Dhaka	None	5	3	4	4	3	3	4	4	4	4	4	3	2	4	3	2	2	2	2	2	2	2	2	2	2	2	2	3	2	2	No	No	1	2	3	4	5	6	Yes	No	BDT 501 - 800 (US$ 6 - 9)	Yes	Yes	Yes	Good
Jagannath University, Dhaka	23-26 years	Male	Dhaka	None	3	4	3	4	4	5	4	5	5	4	4	2	5	2	4	4	4	3	4	4	5	4	4	3	4	4	4	4	4	4	Yes	No	1	1	2	1	3	2	Yes	No	BDT 100 - 300 (US$ 1 - 3.50)	Yes	No	Yes	Immediately need Vaccine for Public University students safety.
Jagannath University, Dhaka	19-22 years	Male	Dhaka	None	3	4	4	2	4	3	2	4	4	4	4	4	5	5	4	4	4	5	4	4	5	4	4	4	4	4	4	4	4	4	Yes	No	1	1	2	1	2	2	Yes	Yes	BDT 301 - 500 (US$ 3.51 - 6)	Yes	Yes	Yes
Jagannath University, Dhaka	23-26 years	Male	Khulna	None	4	2	2	3	4	5	5	4	4	3	4	3	4	2	2	3	2	2	4	4	4	4	4	4	4	4	4	4	4	3	Yes	No	3	4	2	3	2	1	Yes	No	BDT 100 - 300 (US$ 1 - 3.50)	No	No	Yes	No comment
Jagannath University, Dhaka	19-22 years	Male	Rangpur	None	2	5	5	5	4	4	4	5	5	5	3	5	4	1	5	2	5	5	4	4	4	4	5	5	5	2	5	3	4	4	Yes	No	1	1	2	2	2	3	Yes	No	BDT 100 - 300 (US$ 1 - 3.50)	Yes	No	Yes	thank you for giving me chance to say something
Jagannath University, Dhaka	19-22 years	Male	Khulna	None	3	4	4	4	3	3	2	4	4	4	4	4	4	1	4	4	4	4	3	3	4	4	4	4	4	4	3	4	4	3	Yes	No	1	4	3	2	3	4	Yes	No	BDT 100 - 300 (US$ 1 - 3.50)	No	No	Yes
Jagannath University, Dhaka	23-26 years	Female	Dhaka	None	4	3	4	4	4	2	2	4	5	5	4	4	5	5	5	4	5	4	4	4	5	4	5	4	4	4	2	4	5	4	Yes	No	2	1	3	1	2	1	Yes	No	BDT 100 - 300 (US$ 1 - 3.50)	Yes	Yes	Yes	Yes, I am agree with this survey
Jagannath University, Dhaka	Above 30 years	Male	Dhaka	None	4	1	4	2	1	3	1	4	3	4	4	4	5	4	4	3	4	5	4	4	5	4	5	5	4	4	5	5	4	4	Yes	Yes	2	3	3	1	3	3	Yes	Yes	BDT 100 - 300 (US$ 1 - 3.50)	Yes	No	Yes
Jagannath University, Dhaka	19-22 years	Male	Chittagong	None	4	4	4	4	3	5	5	4	5	5	3	3	4	5	5	5	4	2	4	5	4	5	5	5	5	2	3	4	5	4	Yes	No	1	3	2	1	2	1	Yes	No	BDT 301 - 500 (US$ 3.51 - 6)	No	No	Yes	The situation in Bangladesh is very dire. By raising public awareness and bringing everyone under the vaccine, people will be assured of risking their lives. People at all levels should be aware of themselves. Washing hands, wearing masks, avoiding public gatherings.
Islamic University, Kushtia	23-26 years	Male	Khulna	None	3	4	4	4	4	4	4	4	4	4	4	4	4	4	4	4	4	4	4	4	4	4	4	4	4	4	5	4	4	4	Yes	No	1	1	2	3	1	3	Yes	No	BDT 100 - 300 (US$ 1 - 3.50)	Yes	No	Yes	For a good quality of immunity i need vaccine
Islamic University, Kushtia	23-26 years	Male	Khulna	None	3	3	1	4	3	4	2	4	4	4	5	5	4	4	4	4	4	4	4	4	5	4	4	4	4	3	3	4	4	3	Yes	No	2	1	1	1	1	3	Yes	No	BDT 301 - 500 (US$ 3.51 - 6)	Yes	Yes	Yes
Jagannath University, Dhaka	19-22 years	Female	Dhaka	Asthma	2	4	5	2	5	5	2	4	4	5	4	4	3	4	4	4	2	2	3	4	2	2	2	2	2	4	4	2	2	4	Yes	No	2	2	2	2	2	2	Yes	No	BDT 100 - 300 (US$ 1 - 3.50)	No	Yes	Yes	Vaccine is uncertain for Covid 19 .
Islamic University, Kushtia	23-26 years	Female	Khulna	None	4	4	4	3	4	4	4	5	4	3	4	4	4	3	4	4	2	2	4	4	4	4	3	5	5	4	4	5	5	4	Yes	No	1	3	3	1	2	4	Yes	No	BDT 100 - 300 (US$ 1 - 3.50)	Yes	Yes	Yes	It�s a good initiative. Best wishes to you.
Islamic University, Kushtia	19-22 years	Male	Khulna	None	4	4	3	4	4	4	2	4	5	3	4	4	4	4	4	4	3	2	3	4	4	3	3	3	3	3	3	4	4	4	No	No	1	2	2	4	3	2	Yes	No	BDT 100 - 300 (US$ 1 - 3.50)	No	No	Yes
Islamic University, Kushtia	23-26 years	Female	Khulna	None	2	4	2	4	2	3	2	5	5	5	5	5	3	5	4	4	3	4	4	4	4	5	5	5	5	3	3	5	5	3	Yes	No	1	3	2	3	4	2	Yes	No	BDT 100 - 300 (US$ 1 - 3.50)	Yes	No	Yes
Islamic University, Kushtia	19-22 years	Male	Chittagong	None	3	3	3	3	3	3	3	3	3	3	3	3	3	3	3	3	3	3	3	3	3	3	3	3	3	3	3	3	3	3	Yes	No	4	3	3	3	3	3	Yes	Yes	BDT 100 - 300 (US$ 1 - 3.50)	No	No	Yes	When I will taked vaccine??
Jagannath University, Dhaka	19-22 years	Female	Dhaka	None	5	4	4	4	4	4	4	4	4	4	4	4	4	4	4	3	4	4	4	4	4	4	3	4	4	4	4	4	3	4	Yes	No	3	3	3	3	3	3	Yes	No	BDT 100 - 300 (US$ 1 - 3.50)	Yes	Yes	Yes
Islamic University, Kushtia	19-22 years	Male	Khulna	None	3	3	3	5	3	3	5	4	4	4	4	2	5	5	5	3	4	3	4	4	4	4	4	4	4	4	4	4	4	3	No	No	3	2	3	3	2	2	Yes	No	BDT 100 - 300 (US$ 1 - 3.50)	Yes	Yes	Yes
University of Dhaka	27-30 years	Male	Dhaka	None	3	3	4	2	4	4	2	5	5	5	5	5	5	4	5	5	5	4	4	4	4	4	4	4	4	3	4	4	4	3	Yes	Yes	1	3	4	2	2	3	Yes	Yes	BDT 301 - 500 (US$ 3.51 - 6)	Yes	Yes	Yes
Islamic University, Kushtia	23-26 years	Male	Khulna	None	4	4	2	4	1	3	4	4	3	5	3	4	4	5	3	5	5	5	5	5	5	5	5	5	5	5	5	5	5	4	Yes	No	4	3	3	6	3	6	Yes	No	BDT 100 - 300 (US$ 1 - 3.50)	No	Yes	Yes
Jatiya Kabi Kazi Nazrul Islam University	19-22 years	Female	Dhaka	Asthma	5	2	2	4	4	5	5	5	5	5	4	5	3	2	2	2	2	3	3	2	2	3	4	4	4	3	2	3	3	2	Yes	No	1	3	2	2	3	3	Yes	Yes	BDT 501 - 800 (US$ 6 - 9)	No	No	Yes	This survey is very useful and informative.
Islamic University, Kushtia	19-22 years	Male	Dhaka	None	4	3	4	3	3	3	2	4	4	4	5	5	4	5	4	4	4	4	4	4	4	4	4	4	4	4	4	4	4	3	Yes	No	1	2	3	3	3	3	Yes	Yes	BDT 100 - 300 (US$ 1 - 3.50)	Yes	Yes	Yes	Thank you teacher for these nice survey.
Jatiya Kabi Kazi Nazrul Islam University	23-26 years	Male	Mymensingh	None	3	2	2	2	3	4	1	4	3	3	4	4	4	4	4	4	4	4	4	4	4	4	4	5	4	4	4	4	4	3	Yes	No	2	4	5	1	6	3	Yes	No	BDT 100 - 300 (US$ 1 - 3.50)	Yes	Yes	Yes	A huge number of people are willing to be vaccinated but due to their technological illiteracy they are unable to be get vaccine. If it is possible to arrange campaign on vaccination to raise more awareness and on the way to be registered for vaccination then more people would come forward for vaccination... I hope govt will take step when the vaccine will be more available.... Thanks...
Islamic University, Kushtia	23-26 years	Male	Khulna	None	5	5	4	5	5	5	5	5	5	5	5	5	5	5	5	1	1	1	1	1	1	1	1	1	1	1	1	1	1	1	Yes	No	1	1	1	1	1	1	Yes	No	BDT 100 - 300 (US$ 1 - 3.50)	Yes	No	Yes
Jatiya Kabi Kazi Nazrul Islam University	23-26 years	Male	Mymensingh	None	2	4	2	2	2	2	3	4	5	4	3	4	4	4	5	4	4	4	4	4	4	4	4	4	4	4	5	4	5	5	Yes	Yes	1	2	3	3	3	3	Yes	No	BDT 100 - 300 (US$ 1 - 3.50)	No	No	Yes
University of Dhaka	23-26 years	Female	Mymensingh	None	3	2	3	3	2	2	2	4	3	4	4	4	4	4	3	3	4	3	4	4	4	4	4	4	4	4	4	4	4	3	Yes	No	1	2	2	2	2	2	Yes	Yes	BDT 100 - 300 (US$ 1 - 3.50)	No	No	Yes
Jatiya Kabi Kazi Nazrul Islam University	19-22 years	Male	Mymensingh	None	4	4	4	4	4	3	4	4	4	3	3	4	3	5	5	4	4	4	4	4	5	4	4	4	4	4	4	4	4	4	Yes	No	1	4	4	2	3	4	Yes	No	BDT 100 - 300 (US$ 1 - 3.50)	Yes	Yes	Yes
Jatiya Kabi Kazi Nazrul Islam University	19-22 years	Female	Mymensingh	None	5	3	4	4	3	4	4	5	5	4	3	4	5	5	5	2	5	2	4	4	5	4	5	5	5	4	5	5	5	5	Yes	No	1	3	3	4	6	6	Yes	No	BDT 100 - 300 (US$ 1 - 3.50)	No	No	Yes
Jatiya Kabi Kazi Nazrul Islam University	19-22 years	Male	Mymensingh	None	3	3	2	2	4	2	2	4	4	4	4	4	4	4	4	2	3	4	4	4	4	4	4	4	4	4	4	4	4	4	Yes	No	1	2	2	1	2	2	Yes	Yes	BDT 100 - 300 (US$ 1 - 3.50)	Yes	Yes	Yes	No comment
Jatiya Kabi Kazi Nazrul Islam University	23-26 years	Male	Dhaka	None	4	2	4	2	4	2	5	4	4	4	4	4	4	4	4	2	2	2	4	4	4	3	3	4	4	4	3	4	5	3	Yes	No	1	2	2	1	2	2	Yes	No	BDT 100 - 300 (US$ 1 - 3.50)	Yes	Yes	Yes	Pleasant to participate..
Jatiya Kabi Kazi Nazrul Islam University	19-22 years	Female	Mymensingh	None	3	2	2	2	3	3	3	4	4	4	4	4	4	4	4	3	3	4	4	4	4	4	4	4	4	4	4	3	4	3	Yes	No	2	2	3	3	3	3	Yes	No	BDT 100 - 300 (US$ 1 - 3.50)	Yes	Yes	Yes
Islamic University, Kushtia	19-22 years	Male	Rangpur	None	4	3	4	3	3	4	4	5	5	3	3	3	3	3	3	3	3	3	3	3	3	3	3	3	3	3	3	3	3	3	Yes	No	2	2	2	2	2	2	Yes	Yes	More than BDT 800 (More than US$ 9)	Yes	Yes	Yes	It took a long time but I feel very good to be able to participate. Thanks.
Islamic University, Kushtia	23-26 years	Male	Rajshahi	None	4	4	2	4	2	4	2	5	5	4	4	5	4	4	4	4	4	4	4	4	4	4	4	4	4	4	4	4	4	4	Yes	No	3	2	3	3	3	2	No	No	BDT 301 - 500 (US$ 3.51 - 6)	Yes	Yes	Yes	Stay home. Stay well...
Jatiya Kabi Kazi Nazrul Islam University	23-26 years	Male	Chittagong	None	4	4	3	4	3	5	4	5	5	4	5	5	4	4	5	2	4	5	4	5	5	4	5	5	5	4	3	4	4	4	Yes	Yes	2	1	2	1	2	2	Yes	Yes	BDT 100 - 300 (US$ 1 - 3.50)	Yes	Yes	Yes	??????
Jatiya kabi kazi Nazrul Islam University	23-26 years	Female	Chittagong	None	4	4	2	3	5	3	2	4	4	4	3	4	3	5	2	4	2	2	4	4	4	4	5	5	5	4	2	4	5	4	No	No	1	3	2	3	3	4	Yes	No	BDT 100 - 300 (US$ 1 - 3.50)	Yes	Yes	Yes
Jagannath University, Dhaka	19-22 years	Female	Dhaka	None	1	3	3	4	4	2	4	4	5	3	4	4	4	4	2	2	4	4	4	4	5	5	5	5	5	5	5	5	5	3	Yes	No	1	3	3	6	5	2	Yes	No	BDT 100 - 300 (US$ 1 - 3.50)	Yes	Yes	Yes
Jatiya kabi kazi Nazrul islam university	23-26 years	Male	Mymensingh	None	4	5	5	4	4	4	4	4	5	5	5	4	5	4	4	4	4	4	5	5	5	4	4	4	5	5	5	5	5	4	Yes	No	1	2	3	4	4	3	Yes	No	BDT 100 - 300 (US$ 1 - 3.50)	Yes	Yes	Yes
Islamic University, Kushtia	19-22 years	Female	Khulna	None	3	4	4	2	3	3	4	4	4	4	4	4	4	2	4	4	3	2	3	4	2	3	3	3	4	4	2	4	4	3	Yes	No	4	3	5	4	4	3	Yes	No	BDT 100 - 300 (US$ 1 - 3.50)	Yes	Yes	Yes
Jagannath University, Dhaka	19-22 years	Male	Dhaka	None	2	1	1	2	2	2	3	4	5	3	4	3	5	4	4	4	4	4	4	4	4	4	4	4	4	4	4	4	4	4	Yes	No	1	4	3	3	4	4	Yes	No	BDT 100 - 300 (US$ 1 - 3.50)	Yes	No	Yes
Islamic University, Kushtia	19-22 years	Female	Dhaka	None	4	3	4	3	3	3	3	4	4	3	5	3	4	4	3	3	3	3	3	4	3	2	1	2	2	2	3	3	3	3	Yes	No	1	1	1	1	1	1	Yes	No	BDT 100 - 300 (US$ 1 - 3.50)	Yes	Yes	Yes
Jagannath University, Dhaka	23-26 years	Male	Dhaka	Allergy	4	2	1	1	1	1	3	3	2	3	3	4	4	2	1	4	4	2	4	4	5	5	4	5	5	5	4	4	5	3	Yes	No	2	2	2	1	2	2	No	Yes	More than BDT 800 (More than US$ 9)	No	Yes	Yes
Jagannath University, Dhaka	19-22 years	Female	Dhaka	None	2	4	2	1	1	2	2	4	5	4	5	5	5	5	5	5	5	4	4	4	5	4	5	5	5	5	5	5	5	4	Yes	No	1	2	1	2	2	2	Yes	Yes	BDT 100 - 300 (US$ 1 - 3.50)	Yes	Yes	Yes	I think vaccines should be give all people's of our country to protect from Covid-19 disease
Jagannath University, Dhaka	19-22 years	Female	Dhaka	None	2	3	3	4	3	2	2	4	4	4	3	4	5	4	3	4	3	3	3	4	4	4	4	4	4	4	4	4	4	4	Yes	No	1	3	3	2	3	1	Yes	No	BDT 301 - 500 (US$ 3.51 - 6)	No	Yes	Yes
Jatiya Kabi Kazi Nazrul Islam University	23-26 years	Female	Mymensingh	None	3	1	4	4	3	4	2	4	4	4	4	4	4	4	4	4	2	2	2	3	2	4	2	2	2	2	2	2	2	2	Yes	No	2	1	2	3	1	2	Yes	No	BDT 100 - 300 (US$ 1 - 3.50)	No	No	Yes
Jagannath University, Dhaka	19-22 years	Male	Dhaka	None	4	2	4	3	4	2	2	3	5	5	4	2	4	4	2	4	4	5	5	5	5	5	4	4	4	3	3	5	5	5	Yes	No	3	3	4	3	4	3	No	No	BDT 100 - 300 (US$ 1 - 3.50)	Yes	Yes	Yes	Nice experience for part of this survey.
Jagannath University, Dhaka	23-26 years	Male	Dhaka	None	1	2	1	2	1	1	1	5	5	5	3	5	3	1	1	5	4	3	4	5	5	5	5	5	5	5	5	4	5	5	Yes	No	3	2	3	3	2	2	Yes	No	BDT 501 - 800 (US$ 6 - 9)	No	Yes	Yes
Islamic University, Kushtia	19-22 years	Male	Dhaka	None	4	5	3	4	4	4	4	4	4	3	4	4	4	4	4	4	4	4	4	4	4	4	4	4	4	4	3	4	4	4	Yes	No	3	1	1	2	1	1	Yes	No	BDT 100 - 300 (US$ 1 - 3.50)	No	No	Yes
Jagannath University, Dhaka	23-26 years	Male	Chittagong	None	5	1	1	3	4	4	4	3	3	3	3	2	2	3	2	2	1	2	2	3	3	3	3	3	3	3	4	2	3	3	Yes	No	3	4	2	1	4	4	Yes	Yes	BDT 100 - 300 (US$ 1 - 3.50)	Yes	No	Yes	I think Coronavirus is much more different from other common viruses. It has its own transmission policy. Vaccines have not yet been able to demonstrate their effectiveness. Moreover, it is not possible to say for sure whether it has long-term side effects.
Jagannath University, Dhaka	19-22 years	Male	Dhaka	Asthma	5	4	4	3	4	4	2	4	4	4	4	4	3	3	4	3	3	3	3	4	4	4	3	4	4	4	3	4	4	4	Yes	No	2	1	2	2	2	3	Yes	Yes	BDT 100 - 300 (US$ 1 - 3.50)	Yes	Yes	Yes
Jagannath University, Dhaka	19-22 years	Male	Dhaka	None	4	4	4	4	4	4	4	4	4	4	2	4	4	4	1	5	5	4	4	4	4	4	4	4	4	4	4	4	4	4	Yes	No	3	1	1	2	2	1	Yes	No	BDT 100 - 300 (US$ 1 - 3.50)	Yes	Yes	Yes
Jagannath University, Dhaka	19-22 years	Male	Dhaka	Allergy	4	4	5	5	4	5	2	3	4	3	4	4	3	5	3	4	4	4	4	5	4	4	4	3	3	3	5	4	4	4	Yes	No	3	2	2	2	2	2	Yes	Yes	BDT 100 - 300 (US$ 1 - 3.50)	Yes	Yes	Yes
Jagannath University, Dhaka	19-22 years	Male	Dhaka	None	5	4	4	4	4	4	4	4	4	4	4	4	4	4	4	4	3	1	4	4	4	4	4	4	4	4	4	4	4	4	Yes	No	5	3	4	3	2	2	Yes	No	BDT 100 - 300 (US$ 1 - 3.50)	Yes	Yes	Yes
Jagannath University, Dhaka	19-22 years	Male	Dhaka	None	2	4	2	2	2	2	2	4	4	2	2	2	4	4	4	4	4	4	4	4	4	4	4	4	4	4	4	4	4	4	Yes	No	3	1	4	3	2	2	Yes	No	BDT 301 - 500 (US$ 3.51 - 6)	Yes	Yes	Yes
Jagannath University, Dhaka	19-22 years	Female	Dhaka	None	3	4	2	3	3	4	4	3	3	4	3	4	3	4	3	4	3	3	3	3	3	3	3	3	3	3	3	3	3	3	Yes	No	1	1	2	3	2	2	Yes	Yes	More than BDT 800 (More than US$ 9)	Yes	No	Yes
Jagannath University, Dhaka	19-22 years	Female	Dhaka	None	4	2	4	5	2	5	5	4	4	3	2	5	5	5	5	5	5	5	4	4	5	4	4	4	4	4	4	4	4	4	Yes	No	2	2	1	2	3	3	Yes	Yes	BDT 100 - 300 (US$ 1 - 3.50)	Yes	Yes	Yes
Islamic University, Kushtia	19-22 years	Male	Rajshahi	None	5	5	5	5	5	5	5	5	5	5	5	5	5	5	5	5	5	5	5	5	5	5	5	5	5	5	5	5	5	5	Yes	No	1	1	1	1	1	1	Yes	No	BDT 100 - 300 (US$ 1 - 3.50)	No	Yes	Yes
Jagannath University, Dhaka	19-22 years	Male	Chittagong	None	3	5	1	3	2	2	3	5	4	4	4	4	5	5	5	3	4	2	4	4	4	2	4	4	4	4	4	4	4	3	Yes	No	1	4	5	2	3	6	Yes	No	BDT 100 - 300 (US$ 1 - 3.50)	No	No	Yes	I am ready to take vaccine. But in our country people under 40 are not allowed to take vaccine .
Jagannath University, Dhaka	23-26 years	Male	Dhaka	None	4	4	4	4	4	4	4	4	4	4	4	4	4	5	5	4	5	5	5	5	5	5	5	5	5	5	4	5	5	5	Yes	No	1	2	2	1	1	1	Yes	No	BDT 100 - 300 (US$ 1 - 3.50)	No	Yes	Yes	Thank you so much for giving me such an opportunity to express my thoughts
Jagannath University, Dhaka	19-22 years	Male	Dhaka	None	4	2	2	4	2	5	3	4	5	5	4	4	4	5	5	4	4	4	4	4	4	4	4	3	3	4	4	4	4	4	Yes	No	2	3	5	1	6	4	Yes	No	BDT 100 - 300 (US$ 1 - 3.50)	Yes	Yes	Yes
Jatiya Kabi Kazi Nazrul Islam University	19-22 years	Female	Dhaka	None	4	4	4	4	4	4	2	4	4	4	4	3	3	2	2	4	3	4	3	3	3	4	4	2	3	3	3	2	3	2	Yes	No	1	2	3	4	3	3	Yes	Yes	BDT 100 - 300 (US$ 1 - 3.50)	Yes	No	Yes
Jagannath University, Dhaka	19-22 years	Male	Rajshahi	None	3	2	4	3	3	3	4	4	4	3	4	4	5	5	5	4	3	2	4	4	4	5	5	5	4	5	4	5	5	3	Yes	No	1	4	4	2	4	3	Yes	No	BDT 100 - 300 (US$ 1 - 3.50)	No	No	Yes
Jagannath University, Dhaka	19-22 years	Female	Dhaka	Asthma	2	5	5	4	2	3	4	4	4	4	4	2	2	4	4	4	4	4	4	4	4	4	4	4	4	4	4	4	4	4	Yes	No	1	2	2	1	3	3	Yes	Yes	More than BDT 800 (More than US$ 9)	Yes	No	Yes
Jagannath University, Dhaka	19-22 years	Male	Dhaka	Migraine	4	4	4	4	3	4	4	4	4	4	4	5	5	5	5	5	4	4	4	4	4	4	4	4	4	4	4	4	4	4	Yes	No	3	1	2	2	1	1	Yes	No	BDT 100 - 300 (US$ 1 - 3.50)	Yes	Yes	Yes
Islamic University, Kushtia	19-22 years	Male	Khulna	Asthma	2	2	2	2	2	2	2	4	4	4	4	4	4	4	4	4	4	4	4	4	4	4	4	4	4	4	4	4	4	4	Yes	No	2	3	3	1	3	3	Yes	No	BDT 100 - 300 (US$ 1 - 3.50)	Yes	No	Yes	Thanks
Jagannath University, Dhaka	19-22 years	Male	Dhaka	High blood pressure	5	3	2	3	2	5	2	4	4	4	4	5	3	2	2	1	1	3	3	3	4	1	2	1	1	3	3	4	4	3	Yes	No	1	2	3	4	5	6	Yes	No	BDT 301 - 500 (US$ 3.51 - 6)	Yes	Yes	Yes	Great Experience
Jagannath University, Dhaka	19-22 years	Female	Dhaka	None	3	3	1	3	3	3	3	3	3	3	3	3	3	3	3	3	3	3	3	3	3	3	3	3	3	3	3	3	3	3	Yes	No	1	2	3	3	2	4	Yes	No	BDT 100 - 300 (US$ 1 - 3.50)	Yes	Yes	Yes	Thank you for your kind concern.
Jagannath University, Dhaka	23-26 years	Male	Rajshahi	None	3	3	3	3	3	3	3	4	4	4	5	3	4	4	3	4	2	4	5	3	4	3	4	5	5	5	2	3	4	4	Yes	No	1	2	1	4	2	4	Yes	Yes	BDT 100 - 300 (US$ 1 - 3.50)	Yes	Yes	No
Jagannath University, Dhaka	19-22 years	Female	Dhaka	None	4	3	4	2	4	2	4	4	5	4	4	3	4	4	4	2	3	3	4	4	5	2	2	2	2	3	4	4	4	4	No	No	2	3	2	1	1	3	Yes	No	BDT 100 - 300 (US$ 1 - 3.50)	Yes	No	Yes
Jagannath University, Dhaka	23-26 years	Male	Dhaka	None	4	3	3	4	4	4	3	4	5	4	5	4	4	4	4	3	3	2	5	5	5	5	5	5	5	4	5	5	5	3	Yes	No	1	2	1	2	1	2	Yes	No	BDT 100 - 300 (US$ 1 - 3.50)	Yes	Yes	Yes	I want vaccine as early as possible.
Jagannath University, Dhaka	19-22 years	Female	Dhaka	None	4	3	4	4	4	4	4	4	4	4	4	4	4	4	4	2	4	4	4	4	4	4	4	4	4	4	4	4	4	4	Yes	No	1	4	3	2	4	6	Yes	No	BDT 100 - 300 (US$ 1 - 3.50)	Yes	Yes	Yes	The government should take more step to get vaccine and encourage our bangavax and help pharmaceutical company globe biotech
Islamic University, Kushtia	19-22 years	Female	Khulna	None	4	4	3	2	3	3	3	4	5	4	4	4	4	4	3	3	3	3	4	4	5	3	4	4	4	4	3	4	4	3	No	No	3	4	2	1	5	6	Yes	No	BDT 100 - 300 (US$ 1 - 3.50)	Yes	Yes	Yes
Jatiya Kabi Kazi Nazrul Islam University	19-22 years	Female	Mymensingh	None	4	4	4	2	2	4	2	4	4	4	4	4	4	4	4	2	4	4	4	4	4	4	4	4	4	4	3	3	3	3	Yes	No	1	2	3	2	2	2	Yes	No	BDT 100 - 300 (US$ 1 - 3.50)	No	Yes	Yes
Jagannath University, Dhaka	19-22 years	Male	Chittagong	None	2	3	3	1	2	3	3	4	5	3	4	4	3	4	2	3	2	2	4	4	4	4	4	5	3	3	3	4	4	3	No	No	1	1	1	3	1	1	Yes	No	BDT 100 - 300 (US$ 1 - 3.50)	Yes	Yes	Yes	It was a great survey about pandemic situation
Jagannath University, Dhaka	23-26 years	Male	Dhaka	None	4	4	4	4	4	4	4	4	4	4	4	4	4	4	4	4	4	4	4	4	4	4	4	4	4	4	4	4	4	4	Yes	Yes	1	2	3	2	4	3	Yes	Yes	BDT 100 - 300 (US$ 1 - 3.50)	Yes	Yes	Yes
Jagannath University, Dhaka	19-22 years	Male	Dhaka	None	4	4	4	4	4	4	4	4	4	4	4	4	4	4	4	4	4	4	4	4	4	4	4	4	4	4	4	4	4	4	Yes	No	1	2	3	4	5	6	Yes	No	BDT 100 - 300 (US$ 1 - 3.50)	No	No	Yes	Thanks for the information.
Jagannath University, Dhaka	19-22 years	Male	Dhaka	None	5	3	3	4	3	4	2	5	5	5	5	5	4	3	4	1	3	3	3	5	5	3	3	3	3	4	5	5	5	5	Yes	No	2	1	1	2	2	2	Yes	No	BDT 100 - 300 (US$ 1 - 3.50)	Yes	Yes	Yes
Jagannath University, Dhaka	19-22 years	Female	Dhaka	None	3	4	4	3	3	3	3	4	2	4	4	4	4	2	2	2	4	2	4	4	2	4	4	4	4	4	4	4	4	2	Yes	No	1	2	3	3	3	3	Yes	No	BDT 100 - 300 (US$ 1 - 3.50)	No	No	Yes
Jatiya Kabi Kazi Nazrul Islam University	19-22 years	Female	Mymensingh	None	4	3	1	4	3	3	4	5	5	4	4	5	4	5	4	4	3	3	3	3	4	4	5	4	4	3	3	4	4	3	Yes	No	1	1	4	4	4	4	Yes	No	BDT 100 - 300 (US$ 1 - 3.50)	No	Yes	Yes
Jagannath University, Dhaka	19-22 years	Female	Dhaka	None	3	2	2	3	2	3	2	4	3	3	3	4	4	3	4	4	4	4	4	4	4	4	4	4	4	4	4	4	4	4	Yes	Yes	1	2	2	3	3	3	Yes	No	BDT 100 - 300 (US$ 1 - 3.50)	No	No	Yes
Jagannath University, Dhaka	23-26 years	Male	Dhaka	None	4	4	5	4	1	4	1	4	4	4	4	4	3	5	3	3	3	4	4	4	5	4	4	4	4	4	4	3	3	3	Yes	No	1	3	4	5	2	6	Yes	No	BDT 100 - 300 (US$ 1 - 3.50)	Yes	Yes	Yes	I would love to be vaccinated once it is out of debate Once it is a proper vaccine than i would love to take but when i see people got affected even after taking vaccination then question arrise should i take or not Once the proper 95 or more than success rating worthy vaccine comes i would definately take vaccination
Jagannath University, Dhaka	23-26 years	Male	Dhaka	None	3	3	3	3	3	3	3	3	3	3	3	4	4	3	4	4	4	3	4	4	4	4	5	5	5	4	3	4	4	4	Yes	No	1	3	2	3	2	3	Yes	No	BDT 100 - 300 (US$ 1 - 3.50)	Yes	Yes	Yes
Islamic University, Kushtia	19-22 years	Female	Khulna	Allergy	2	1	2	3	2	2	2	3	3	3	4	3	2	2	1	3	2	3	3	3	3	3	3	3	3	4	3	3	3	3	Yes	No	2	2	2	2	2	2	Yes	No	BDT 100 - 300 (US$ 1 - 3.50)	No	No	Yes
Jagannath University, Dhaka	19-22 years	Male	Dhaka	High blood pressure	4	3	3	4	5	4	4	5	5	5	4	4	5	4	5	3	5	2	5	4	5	5	5	5	4	4	4	5	4	5	Yes	No	2	3	6	1	4	5	Yes	Yes	BDT 501 - 800 (US$ 6 - 9)	Yes	Yes	Yes
Jagannath University, Dhaka	23-26 years	Male	Dhaka	None	3	3	2	4	5	4	4	4	4	4	3	3	4	5	3	3	2	4	4	4	4	4	4	4	4	4	4	4	4	2	Yes	No	1	2	2	2	3	3	Yes	No	BDT 100 - 300 (US$ 1 - 3.50)	Yes	Yes	No
Jatiya Kabi Kazi Nazrul Islam University	23-26 years	Male	Mymensingh	None	4	3	2	4	3	3	4	5	5	4	2	4	2	4	2	2	1	2	2	4	2	2	2	3	3	2	2	2	3	2	Yes	No	3	3	3	3	3	3	Yes	No	BDT 100 - 300 (US$ 1 - 3.50)	No	Yes	Yes
Jatiya Kabi Kazi Nazrul Islam University	19-22 years	Male	Dhaka	Allergy	3	3	4	4	4	4	2	2	2	2	4	2	2	4	3	3	3	4	3	3	4	2	2	2	2	2	3	4	4	3	No	No	2	3	2	2	4	2	Yes	Yes	More than BDT 800 (More than US$ 9)	Yes	Yes	Yes
Jagannath University, Dhaka	19-22 years	Female	Dhaka	None	3	1	4	3	4	4	5	4	4	4	5	4	5	5	5	4	4	4	4	4	5	4	4	4	4	4	4	4	4	3	Yes	No	1	4	3	5	2	6	Yes	Yes	BDT 100 - 300 (US$ 1 - 3.50)	No	No	No	Everyone should be vaccinated as soon as possible. Otherwise the situation will be goes into a dangerous situation.
Jagannath University, Dhaka	19-22 years	Male	Chittagong	None	3	4	3	2	2	3	4	4	4	4	4	4	5	5	5	3	4	2	4	4	4	4	4	4	4	4	5	2	4	3	Yes	No	1	2	2	1	2	2	Yes	No	BDT 301 - 500 (US$ 3.51 - 6)	No	No	Yes	I think,this survey will helpful for the people of bangladesh.because, lots of people drop their opinion here about the acceptance of covid19 vaccine.
Jagannath University, Dhaka	23-26 years	Male	Chittagong	Allergy, Low blood pressure	3	4	5	3	3	4	1	5	5	4	4	4	5	5	5	4	3	4	3	4	4	4	4	4	4	4	4	4	4	4	Yes	Yes	1	1	1	1	1	1	Yes	No	BDT 100 - 300 (US$ 1 - 3.50)	No	No	Yes
Jagannath University, Dhaka	19-22 years	Male	Dhaka	None	5	1	5	5	1	5	4	4	4	4	4	4	5	1	4	1	4	2	4	4	4	4	4	4	4	4	4	4	4	4	Yes	No	5	3	2	1	6	5	No	Yes	BDT 100 - 300 (US$ 1 - 3.50)	No	Yes	Yes
Jagannath University, Dhaka	19-22 years	Male	Rangpur	None	5	5	5	5	5	5	5	5	1	1	5	2	2	4	4	2	4	4	2	2	2	2	4	2	4	2	2	2	2	2	Yes	No	3	2	3	3	2	3	Yes	No	BDT 100 - 300 (US$ 1 - 3.50)	No	No	Yes	Enjoy
Jagannath University, Dhaka	19-22 years	Female	Dhaka	Asthma, Allergy, hormonal imbalance	3	4	4	4	4	3	5	4	4	4	4	4	3	4	3	3	2	3	2	3	2	3	3	3	3	3	2	3	3	3	Yes	No	2	4	6	1	3	5	Yes	No	BDT 100 - 300 (US$ 1 - 3.50)	No	Yes	Yes
Jagannath University, Dhaka	19-22 years	Male	Dhaka	None	4	2	2	2	2	4	3	4	3	4	3	4	3	4	3	4	3	3	4	4	2	3	3	2	2	3	2	2	3	2	Yes	No	1	3	2	2	3	3	Yes	Yes	BDT 301 - 500 (US$ 3.51 - 6)	Yes	No	Yes
Jatiya Kabi Kazi Nazrul Islam University	19-22 years	Male	Mymensingh	None	5	4	4	4	4	3	5	4	5	2	4	2	1	5	4	2	1	2	1	2	2	2	2	1	1	1	1	1	2	3	No	No	1	2	1	1	1	2	Yes	Yes	BDT 100 - 300 (US$ 1 - 3.50)	Yes	Yes	Yes
Islamic University, Kushtia	19-22 years	Male	Khulna	None	4	4	3	4	4	4	4	5	5	5	5	5	5	5	5	4	3	3	1	4	4	2	2	2	2	4	4	4	2	4	Yes	No	1	4	1	1	1	1	Yes	No	BDT 100 - 300 (US$ 1 - 3.50)	Yes	Yes	Yes	I want to take proper vaccine. But the covid19 vaccine can't perform well,after vaccination one can easily affected covid19. So give us right vaccine ..
Jagannath University, Dhaka	19-22 years	Male	Chittagong	Diabetes	5	4	4	4	4	4	4	4	5	4	4	5	4	5	5	5	4	4	4	4	5	2	4	1	5	3	4	5	5	4	Yes	No	1	2	2	3	3	3	No	No	BDT 100 - 300 (US$ 1 - 3.50)	Yes	Yes	Yes	It's amazing experience for me to know something about covid-19
Jagannath University, Dhaka	19-22 years	Male	Dhaka	None	4	4	4	4	4	3	3	5	4	4	4	4	4	4	4	4	3	4	3	4	4	3	5	5	5	3	3	4	4	3	Yes	No	1	2	2	3	1	2	Yes	Yes	BDT 301 - 500 (US$ 3.51 - 6)	No	Yes	Yes	Its Very interesting me and my knowledge. Stay safe and stay home. I pray for all people of Muslim countries for protect the covid 19 virus. You should be early manage and vaccinated. Thank u
Jagannath University, Dhaka	19-22 years	Female	Dhaka	Sinusitis	5	4	4	4	2	4	3	4	4	4	4	4	3	4	4	4	3	4	4	4	4	4	4	5	4	4	4	4	4	4	Yes	No	1	4	3	5	2	5	Yes	No	BDT 100 - 300 (US$ 1 - 3.50)	No	No	Yes
Jagannath University, Dhaka	19-22 years	Female	Dhaka	Asthma	3	3	3	3	3	3	3	3	3	3	3	3	4	4	4	4	3	3	4	4	4	4	4	4	4	4	4	4	4	4	Yes	No	1	1	1	1	1	1	Yes	No	BDT 100 - 300 (US$ 1 - 3.50)	Yes	Yes	Yes
Jatiya kabi kazi nazrul islam university	19-22 years	Female	Mymensingh	None	5	2	3	2	5	5	5	2	4	4	3	3	4	4	4	2	4	4	4	4	4	4	4	4	4	4	4	2	4	2	Yes	No	1	3	1	2	3	3	Yes	No	BDT 100 - 300 (US$ 1 - 3.50)	Yes	Yes	Yes	I think vaccination system will be very helpful for public to protect corona
Jagannath University, Dhaka	23-26 years	Male	Rangpur	None	4	4	4	3	3	5	4	5	4	3	4	4	4	4	4	3	4	4	4	5	5	4	5	5	5	5	3	3	5	5	Yes	No	1	2	3	3	2	2	Yes	No	BDT 301 - 500 (US$ 3.51 - 6)	Yes	Yes	Yes
Jatiya Kabi Kazi Nazrul Islam University	23-26 years	Female	Dhaka	Asthma	1	4	4	3	2	3	2	4	3	4	4	4	2	2	3	2	2	2	3	2	2	3	3	3	3	3	3	3	3	2	Yes	No	3	4	2	3	2	2	Yes	No	BDT 100 - 300 (US$ 1 - 3.50)	No	Yes	Yes
Jagannath University, Dhaka	23-26 years	Male	Dhaka	None	3	3	3	3	3	3	1	4	4	4	4	4	4	4	4	5	4	4	4	4	5	4	4	5	4	4	4	4	5	5	Yes	No	2	2	2	2	2	2	Yes	No	BDT 301 - 500 (US$ 3.51 - 6)	No	No	Yes
Jagannath University, Dhaka	23-26 years	Male	Rajshahi	None	4	2	4	3	4	4	2	4	4	4	2	3	4	4	3	4	2	2	4	3	3	4	4	4	4	3	3	2	3	3	Yes	No	1	2	1	2	1	2	No	No	BDT 100 - 300 (US$ 1 - 3.50)	Yes	Yes	Yes	May Allah help us
Jagannath University, Dhaka	23-26 years	Male	Dhaka	None	4	2	4	2	5	3	5	5	4	4	4	4	4	4	4	4	3	2	4	4	4	5	5	5	5	5	4	4	5	5	Yes	No	1	2	2	1	2	3	Yes	Yes	BDT 301 - 500 (US$ 3.51 - 6)	No	No	Yes
Jatiya Kabi Kazi Nazrul Islam University	23-26 years	Male	Dhaka	None	3	2	2	4	2	4	4	5	5	5	4	5	5	5	5	3	4	2	3	3	4	4	4	4	4	4	4	4	4	4	Yes	No	1	1	1	1	2	3	Yes	No	BDT 301 - 500 (US$ 3.51 - 6)	Yes	Yes	Yes	It's a great feelings to be a part of this survey. Thank you.
Jagannath University, Dhaka	23-26 years	Male	Dhaka	None	3	4	4	4	4	2	2	4	4	4	4	3	3	3	4	4	3	2	4	4	2	3	4	3	3	3	3	2	4	3	Yes	No	1	2	2	1	2	2	Yes	No	BDT 100 - 300 (US$ 1 - 3.50)	Yes	Yes	Yes	Thank you for this survey
Jagannath University, Dhaka	23-26 years	Male	Dhaka	None	4	1	1	1	2	2	3	5	5	4	4	4	4	4	4	4	4	4	5	4	4	4	4	4	4	4	4	4	4	3	Yes	No	1	2	1	1	2	1	Yes	No	BDT 100 - 300 (US$ 1 - 3.50)	Yes	No	Yes	Give me. As early as possible.
Islamic University, Kushtia	19-22 years	Female	Chittagong	None	3	3	2	3	3	3	3	4	4	4	3	3	5	5	3	4	4	4	4	4	4	4	4	4	4	4	4	4	4	4	Yes	No	2	3	4	1	5	6	Yes	Yes	BDT 100 - 300 (US$ 1 - 3.50)	No	No	Yes
Jagannath University, Dhaka	19-22 years	Female	Dhaka	None	3	3	3	3	3	3	3	4	4	2	4	4	3	3	3	4	3	4	3	3	3	3	3	3	3	4	3	4	4	3	Yes	No	2	1	3	2	3	1	Yes	No	BDT 100 - 300 (US$ 1 - 3.50)	Yes	Yes	Yes
Jatiya Kabi Kazi Nazrul Islam University	23-26 years	Female	Mymensingh	None	3	1	3	4	4	4	1	4	3	5	4	4	4	5	4	4	3	4	4	5	5	4	4	4	4	4	4	4	4	3	Yes	No	1	1	6	5	5	5	Yes	No	BDT 100 - 300 (US$ 1 - 3.50)	Yes	Yes	Yes	Best Wishes.
Jagannath University, Dhaka	19-22 years	Female	Dhaka	Asthma	1	1	2	2	1	1	1	5	5	5	5	5	5	5	5	5	4	4	4	4	4	4	4	4	4	4	4	4	4	4	Yes	No	1	2	3	4	5	6	Yes	No	BDT 100 - 300 (US$ 1 - 3.50)	No	No	Yes
Jagannath University, Dhaka	23-26 years	Male	Dhaka	None	3	4	4	5	4	5	3	5	5	4	2	4	4	4	5	4	2	2	4	5	5	4	4	4	4	4	4	5	4	3	Yes	No	2	6	3	1	5	4	Yes	No	BDT 301 - 500 (US$ 3.51 - 6)	Yes	Yes	Yes	This is an outstanding survey of covid19 vaccine.
Jagannath University, Dhaka	23-26 years	Male	Dhaka	None	3	4	4	5	4	5	3	5	5	4	2	4	4	4	5	4	2	2	4	5	5	4	4	4	4	4	4	5	4	3	Yes	No	2	6	3	1	5	4	Yes	No	BDT 301 - 500 (US$ 3.51 - 6)	Yes	Yes	Yes	outstanding survey of vaccine
Jatiya Kabi Kazi Nazrul Islam University	19-22 years	Male	Dhaka	None	2	2	2	2	2	3	2	4	4	3	4	4	3	3	3	3	3	4	3	3	3	3	3	3	3	3	3	3	3	3	No	No	6	6	6	6	6	6	Yes	Yes	More than BDT 800 (More than US$ 9)	No	Yes	Yes	I am in tension whether I will be able to vaccinate my family members as we are currently importing vaccines only from India and the country recently declared it will not export vaccines. The South Asian country of 165 million managed to get 10.2 million doses of the Oxford/AstraZeneca vaccine from neighboring Serum Institute of India where it is manufactured as Covishield.
Jagannath University, Dhaka	23-26 years	Male	Chittagong	None	3	4	2	2	4	4	1	5	4	4	4	5	2	4	2	4	3	4	4	4	4	4	4	4	4	4	4	4	4	3	Yes	No	1	2	2	3	1	3	Yes	No	BDT 301 - 500 (US$ 3.51 - 6)	No	No	Yes
Jagannath University, Dhaka	19-22 years	Female	Khulna	None	4	4	2	2	4	5	4	4	4	5	5	5	2	5	2	3	4	4	2	5	4	5	4	5	4	3	3	3	4	4	Yes	No	1	2	2	3	3	1	Yes	No	BDT 301 - 500 (US$ 3.51 - 6)	Yes	No	Yes	Thanks a lot for giving this opportunity
Jagannath University, Dhaka	19-22 years	Female	Dhaka	None	1	1	1	1	1	1	4	5	5	5	5	5	5	5	5	5	4	3	1	2	3	2	2	1	1	1	2	5	1	1	Yes	No	2	2	2	2	3	1	Yes	Yes	BDT 501 - 800 (US$ 6 - 9)	Yes	Yes	Yes
Jatiya kabi kazi nazrul Islam university	19-22 years	Male	Mymensingh	None	5	2	4	4	2	4	3	4	4	4	4	4	4	2	4	4	2	4	4	4	4	4	4	4	4	4	4	4	5	3	Yes	No	2	1	2	1	3	1	Yes	No	BDT 100 - 300 (US$ 1 - 3.50)	Yes	Yes	Yes
Jagannath University, Dhaka	19-22 years	Male	Dhaka	None	3	2	2	4	3	3	4	5	4	4	4	5	5	5	5	5	5	4	4	4	5	4	4	5	4	5	5	2	4	4	Yes	No	2	6	5	1	4	3	Yes	Yes	BDT 501 - 800 (US$ 6 - 9)	Yes	Yes	Yes	This is a super work
Jagannath University, Dhaka	23-26 years	Female	Dhaka	None	4	3	2	3	2	4	2	4	5	4	4	5	2	1	4	4	2	4	4	5	5	4	5	5	4	3	4	3	5	3	Yes	No	2	5	3	1	2	4	Yes	Yes	BDT 100 - 300 (US$ 1 - 3.50)	Yes	Yes	Yes	This is an amazing survey
Jagannath University, Dhaka	23-26 years	Male	Dhaka	None	3	2	4	4	4	4	2	5	5	2	4	5	5	4	1	4	4	3	4	4	5	5	5	4	5	4	3	2	4	4	Yes	No	1	2	3	1	3	2	Yes	No	BDT 301 - 500 (US$ 3.51 - 6)	Yes	Yes	Yes
Jagannath University, Dhaka	19-22 years	Male	Dhaka	None	3	3	3	3	3	3	3	4	2	3	4	4	4	2	4	4	4	4	4	4	4	4	4	4	4	4	3	3	4	3	Yes	No	2	4	6	1	5	3	Yes	No	BDT 100 - 300 (US$ 1 - 3.50)	No	No	Yes
Islamic University, Kushtia	23-26 years	Female	Dhaka	None	3	3	4	4	3	4	2	4	4	4	4	4	4	1	4	4	3	2	3	3	4	3	4	4	4	4	3	2	4	3	Yes	No	4	2	2	3	3	2	Yes	No	BDT 100 - 300 (US$ 1 - 3.50)	Yes	No	Yes
Jagannath University, Dhaka	19-22 years	Female	Dhaka	None	3	3	4	4	4	4	4	4	4	4	4	4	4	4	4	2	4	4	4	4	4	4	4	4	4	4	4	4	4	4	Yes	No	1	1	1	1	1	1	Yes	No	BDT 100 - 300 (US$ 1 - 3.50)	No	No	Yes
University of Dhaka	23-26 years	Female	Dhaka	None	4	5	2	5	2	4	2	2	1	4	2	5	4	5	4	5	1	2	4	4	4	4	4	4	4	4	4	4	5	3	Yes	Yes	1	2	4	6	5	3	Yes	Yes	BDT 100 - 300 (US$ 1 - 3.50)	Yes	No	Yes
Jatiya Kabi Kazi Nazrul Islam University	19-22 years	Female	Mymensingh	None	4	4	4	4	4	4	5	4	4	4	5	5	4	5	5	4	4	4	4	4	4	5	5	5	5	4	4	4	4	4	Yes	No	3	3	4	3	3	2	Yes	No	BDT 100 - 300 (US$ 1 - 3.50)	Yes	Yes	Yes
Jagannath University, Dhaka	23-26 years	Male	Chittagong	None	4	2	2	2	1	3	3	3	3	3	3	3	3	3	3	3	3	3	3	3	3	3	3	3	3	3	3	3	3	3	Yes	No	1	1	1	1	1	1	Yes	No	BDT 100 - 300 (US$ 1 - 3.50)	Yes	Yes	Yes	Its very useful survey. I will definitely refer to my friend this survey.
Jagannath University, Dhaka	23-26 years	Male	Rajshahi	None	5	1	1	3	4	4	1	5	5	5	4	4	3	3	2	2	2	1	2	2	2	3	2	2	2	2	2	2	2	2	Yes	No	4	1	2	4	3	4	No	Yes	More than BDT 800 (More than US$ 9)	Yes	No	Yes	In a recent study done in our slum areas in Dhaka show that the people are naturally producing anti-bodies against Corona virus, thus it is unnecessary to rely on vaccines, especially for students. Because, It is also proven the students have the lowest number of fatalities from covid 19.
Jagannath University, Dhaka	19-22 years	Female	Dhaka	None	4	3	4	2	4	3	2	2	4	4	1	2	1	5	2	1	1	2	3	3	1	1	1	1	2	3	3	2	2	2	No	No	2	4	1	6	3	5	Yes	No	BDT 100 - 300 (US$ 1 - 3.50)	No	No	Yes
Jagannath University, Dhaka	19-22 years	Male	Dhaka	None	4	3	3	4	4	4	4	4	4	4	4	4	4	4	4	4	4	4	4	4	4	4	2	4	4	4	4	4	4	4	Yes	No	1	2	1	1	2	1	Yes	No	BDT 100 - 300 (US$ 1 - 3.50)	No	No	Yes
Jagannath University, Dhaka	23-26 years	Female	Dhaka	None	3	2	3	4	4	2	4	4	4	2	4	4	4	4	4	4	4	2	4	4	4	2	2	4	4	4	4	2	4	3	Yes	No	1	6	3	4	5	2	Yes	No	BDT 301 - 500 (US$ 3.51 - 6)	Yes	Yes	Yes
Jagannath University, Dhaka	23-26 years	Male	Dhaka	None	3	1	5	3	5	3	3	5	4	5	4	5	5	5	5	5	3	3	3	3	5	3	4	4	4	4	4	3	4	4	Yes	No	4	2	3	1	5	6	Yes	No	BDT 100 - 300 (US$ 1 - 3.50)	Yes	Yes	Yes
Jagannath University, Dhaka	23-26 years	Female	Dhaka	None	3	4	2	4	4	4	2	4	2	4	4	4	4	4	4	4	4	4	4	4	4	4	4	4	4	4	4	5	5	4	Yes	No	1	2	2	2	2	2	Yes	No	BDT 100 - 300 (US$ 1 - 3.50)	Yes	Yes	Yes	Government should try hard to complete the vaccination of all the people of our country.
Jatiya Kabi Kazi Nazrul Islam University	23-26 years	Male	Mymensingh	None	4	3	3	2	3	2	1	4	4	4	4	4	3	4	4	4	5	5	4	5	3	3	4	4	3	4	5	3	3	4	Yes	No	2	3	1	1	1	2	Yes	No	BDT 100 - 300 (US$ 1 - 3.50)	Yes	Yes	Yes
Jagannath University, Dhaka	19-22 years	Female	Dhaka	None	3	3	3	3	3	3	3	4	3	4	4	4	4	3	3	4	4	4	4	4	4	4	4	4	4	4	3	4	4	3	Yes	No	1	1	1	2	3	3	Yes	No	BDT 100 - 300 (US$ 1 - 3.50)	Yes	No	Yes
Jagannath University, Dhaka	19-22 years	Male	Rangpur	None	5	4	4	5	4	4	4	5	4	4	3	4	4	5	4	4	4	4	4	4	5	4	4	4	4	3	4	3	4	4	Yes	No	1	3	2	1	3	3	No	No	BDT 100 - 300 (US$ 1 - 3.50)	Yes	No	Yes
Jagannath University, Dhaka	23-26 years	Female	Dhaka	None	1	1	1	1	1	1	1	5	3	1	1	1	4	2	2	5	4	4	3	4	4	4	4	4	4	4	4	4	4	4	Yes	No	1	2	2	2	2	3	Yes	No	BDT 301 - 500 (US$ 3.51 - 6)	Yes	Yes	Yes
Jagannath University, Dhaka	19-22 years	Female	Dhaka	None	3	1	1	1	1	3	1	5	5	5	5	5	4	4	5	4	4	4	4	4	5	4	4	5	4	4	4	4	5	4	Yes	No	1	2	3	1	2	1	No	No	BDT 100 - 300 (US$ 1 - 3.50)	No	Yes	Yes
Jagannath University, Dhaka	19-22 years	Female	Dhaka	None	3	3	3	3	3	3	3	4	4	4	4	4	4	4	4	4	4	4	4	4	4	4	4	4	4	4	4	4	4	4	Yes	No	1	2	3	4	1	2	Yes	No	BDT 100 - 300 (US$ 1 - 3.50)	Yes	Yes	Yes	It's very amazing experience for me
Jagannath University, Dhaka	23-26 years	Male	Dhaka	None	2	2	5	2	3	4	3	4	4	2	2	4	2	4	2	2	1	1	1	1	1	4	4	2	3	4	2	1	2	2	Yes	No	1	3	2	2	2	3	Yes	No	BDT 100 - 300 (US$ 1 - 3.50)	No	No	Yes	It is give every on huge information about covid-19
Jagannath University, Dhaka	19-22 years	Female	Dhaka	None	3	3	3	3	3	3	3	4	4	4	4	4	4	4	4	4	4	4	4	4	4	4	4	4	4	4	4	4	4	4	Yes	No	1	2	3	4	1	2	Yes	No	BDT 100 - 300 (US$ 1 - 3.50)	Yes	Yes	Yes	It's very amazing experience for me
Jagannath University, Dhaka	19-22 years	Female	Dhaka	None	3	3	3	3	3	3	3	4	4	4	4	4	4	4	4	4	4	4	4	4	4	4	4	4	4	3	4	4	4	4	Yes	No	1	2	3	2	1	2	Yes	No	BDT 100 - 300 (US$ 1 - 3.50)	Yes	Yes	Yes
Jagannath University, Dhaka	19-22 years	Male	Dhaka	None	2	4	2	4	1	1	1	4	4	4	4	4	4	4	4	3	3	3	4	3	4	3	4	3	4	4	4	4	4	3	Yes	No	1	1	2	2	3	3	Yes	No	BDT 100 - 300 (US$ 1 - 3.50)	No	Yes	Yes	Good job
Jagannath University, Dhaka	19-22 years	Female	Chittagong	None	4	3	3	4	2	2	2	4	4	4	4	4	4	4	4	4	4	4	4	4	4	4	4	4	4	4	4	4	4	4	Yes	No	3	2	2	2	2	2	Yes	No	BDT 100 - 300 (US$ 1 - 3.50)	Yes	No	Yes
Islamic University, Kushtia	23-26 years	Male	Sylhet	None	5	3	4	4	4	4	4	4	4	4	4	4	4	4	4	4	4	4	4	4	4	3	3	4	5	3	2	3	3	4	Yes	No	2	3	1	2	2	3	No	No	BDT 100 - 300 (US$ 1 - 3.50)	Yes	Yes	Yes
Jagannath University, Dhaka	19-22 years	Male	Dhaka	None	4	4	3	3	4	3	4	4	2	4	3	4	3	4	4	3	2	2	3	3	3	3	4	3	3	3	3	3	3	3	Yes	No	1	1	1	1	1	1	Yes	No	BDT 301 - 500 (US$ 3.51 - 6)	No	Yes	Yes
Jagannath University, Dhaka	23-26 years	Male	Mymensingh	None	2	2	2	2	2	2	3	4	4	3	4	4	4	4	4	4	4	2	4	4	4	3	3	4	4	5	4	4	4	3	Yes	No	1	2	3	2	3	3	Yes	Yes	BDT 301 - 500 (US$ 3.51 - 6)	Yes	Yes	Yes
Jagannath University, Dhaka	19-22 years	Male	Dhaka	None	2	1	2	3	2	2	3	4	4	4	3	4	4	1	4	4	4	4	4	4	5	4	4	5	5	4	4	5	4	4	Yes	No	3	1	1	3	1	1	Yes	Yes	BDT 100 - 300 (US$ 1 - 3.50)	Yes	Yes	Yes	Thanks
Jatiya Kabi Kazi Nazrul Islam University	23-26 years	Male	Dhaka	None	2	2	4	4	4	4	4	4	4	4	4	4	4	2	3	4	2	4	2	4	3	4	4	2	4	2	4	4	4	4	Yes	No	1	3	2	2	2	3	Yes	No	BDT 100 - 300 (US$ 1 - 3.50)	Yes	Yes	Yes	I try to give the best correct answer about the all questions as per my understanding.
Jagannath University, Dhaka	23-26 years	Female	Chittagong	None	5	3	3	4	4	3	3	2	4	4	2	4	4	2	4	5	3	2	4	4	4	4	4	4	4	4	3	3	4	2	Yes	No	2	3	3	2	1	3	Yes	No	BDT 100 - 300 (US$ 1 - 3.50)	Yes	Yes	Yes	This work made me very pleasure. I should always support this type of innovative survey.
Jagannath University, Dhaka	19-22 years	Male	Dhaka	None	3	3	2	3	3	4	3	5	5	5	4	3	2	3	2	2	3	3	2	2	2	4	3	1	1	1	3	2	3	2	Yes	No	3	1	3	2	3	3	Yes	Yes	BDT 501 - 800 (US$ 6 - 9)	No	No	Yes
Jatiya Kabi Kazi Nazrul Islam University	23-26 years	Male	Dhaka	None	4	3	4	4	3	4	3	4	5	4	4	5	4	5	4	4	4	4	4	4	5	4	4	4	4	4	3	4	4	5	Yes	No	1	4	3	2	5	4	Yes	No	BDT 100 - 300 (US$ 1 - 3.50)	Yes	Yes	Yes	As-salamu Alaikum so that it�s a length process but it is Very important for us. Best wishes for my country.
Jatiya Kabi Kazi Nazrul Islam University	23-26 years	Female	Mymensingh	Asthma	3	3	4	2	2	4	2	3	4	4	4	4	4	3	4	4	4	2	4	4	4	4	5	5	5	5	4	4	4	4	Yes	No	1	1	1	2	1	2	Yes	No	BDT 301 - 500 (US$ 3.51 - 6)	No	Yes	Yes	This is absolutely good idea
Jagannath University, Dhaka	23-26 years	Male	Dhaka	None	3	2	3	3	3	3	3	3	3	3	3	3	3	4	3	3	3	3	3	3	3	3	3	3	3	3	3	3	3	3	Yes	No	2	1	1	1	1	1	Yes	Yes	BDT 100 - 300 (US$ 1 - 3.50)	No	Yes	Yes	After all we are students. Government should provide free vaccine to us.
Jagannath University, Dhaka	19-22 years	Male	Dhaka	None	4	4	3	3	3	4	2	4	4	4	3	4	4	4	4	3	2	2	3	4	4	2	2	4	4	2	3	4	3	3	No	No	1	2	3	1	2	3	Yes	No	BDT 100 - 300 (US$ 1 - 3.50)	No	Yes	Yes	Thank you
Jatiya Kabi Kazi Nazrul Islam University	19-22 years	Male	Mymensingh	None	4	3	3	4	2	4	5	5	5	5	2	5	5	5	5	5	5	4	5	5	5	4	5	5	5	5	5	5	5	5	Yes	No	6	2	3	6	3	3	Yes	No	BDT 100 - 300 (US$ 1 - 3.50)	Yes	Yes	Yes
Jatiya Kabi Kazi Nazrul Islam University	19-22 years	Female	Mymensingh	None	4	4	4	2	4	2	5	4	5	5	4	5	4	5	4	4	4	5	5	4	5	5	4	5	5	5	5	2	5	5	Yes	No	3	3	2	2	2	2	Yes	No	BDT 100 - 300 (US$ 1 - 3.50)	Yes	Yes	Yes	It is good.
Jagannath University, Dhaka	19-22 years	Male	Dhaka	None	3	4	3	3	3	3	4	4	4	4	4	3	3	4	3	1	4	3	3	3	4	4	4	4	4	4	3	3	4	3	Yes	No	1	3	1	1	2	3	Yes	No	BDT 100 - 300 (US$ 1 - 3.50)	No	No	No
Islamic University, Kushtia	23-26 years	Male	Khulna	None	2	4	4	2	4	4	2	4	4	4	4	4	4	4	4	4	4	4	4	4	4	4	4	4	4	4	4	4	4	4	Yes	No	3	1	3	1	3	2	No	Yes	BDT 100 - 300 (US$ 1 - 3.50)	Yes	Yes	Yes	Very good survey process
Jatiya Kabi Kazi Nazrul Islam University	19-22 years	Female	Mymensingh	None	4	4	3	4	4	2	3	4	5	4	3	5	3	3	2	2	4	3	4	5	3	5	4	3	5	4	4	3	3	4	Yes	No	2	1	2	3	1	2	Yes	No	BDT 100 - 300 (US$ 1 - 3.50)	Yes	Yes	Yes	Good idea
Jagannath University, Dhaka	19-22 years	Female	Dhaka	None	3	3	3	3	3	3	3	4	3	3	3	3	3	3	3	2	3	3	4	4	4	3	3	3	3	3	3	3	3	3	Yes	No	1	2	3	2	1	2	Yes	No	BDT 100 - 300 (US$ 1 - 3.50)	Yes	Yes	Yes	It is an excellent process
Jagannath University, Dhaka	19-22 years	Female	Dhaka	None	2	4	4	2	4	2	2	4	4	4	4	4	4	4	4	4	2	4	4	4	4	4	4	4	4	4	4	4	4	4	Yes	No	1	1	1	1	1	1	No	No	BDT 100 - 300 (US$ 1 - 3.50)	Yes	Yes	Yes
Jagannath University, Dhaka	19-22 years	Male	Khulna	None	4	4	3	4	4	5	3	4	5	5	5	5	3	4	5	4	5	5	4	4	3	4	3	5	5	4	3	4	3	4	Yes	No	1	2	3	4	5	6	Yes	No	BDT 100 - 300 (US$ 1 - 3.50)	Yes	Yes	Yes	I voluntarily agree to take part in this survey.
Hajee Mohammad Danesh Science and Technology University	23-26 years	Female	Mymensingh	None	2	2	2	4	2	2	4	4	5	4	4	4	4	3	4	3	4	4	5	5	4	4	4	4	4	4	4	4	4	4	Yes	No	3	4	1	1	1	1	No	No	BDT 301 - 500 (US$ 3.51 - 6)	No	No	Yes
Islamic University, Kushtia	19-22 years	Female	Khulna	None	4	4	4	2	4	4	2	4	4	4	4	4	4	4	4	4	4	4	4	4	5	4	4	4	4	4	4	4	4	4	Yes	No	2	2	2	2	2	2	Yes	No	BDT 100 - 300 (US$ 1 - 3.50)	Yes	Yes	Yes
Jagannath University, Dhaka	27-30 years	Male	Dhaka	None	3	4	4	1	3	4	3	5	3	4	1	3	1	4	2	1	2	3	4	4	4	3	4	3	3	2	3	3	4	4	Yes	No	3	2	1	2	2	2	Yes	No	BDT 100 - 300 (US$ 1 - 3.50)	Yes	Yes	Yes
Islamic University, Kushtia	19-22 years	Male	Khulna	None	4	4	4	4	4	3	4	4	3	4	4	5	5	5	5	4	5	4	5	5	5	4	3	5	5	4	4	5	5	4	Yes	No	1	2	2	3	4	4	Yes	No	BDT 100 - 300 (US$ 1 - 3.50)	Yes	No	Yes
Islamic University, Kushtia	19-22 years	Male	Khulna	None	3	3	2	3	2	3	3	4	2	4	2	4	4	4	4	4	4	4	4	4	5	4	4	4	4	4	4	4	4	4	Yes	No	1	2	3	3	3	3	Yes	No	BDT 100 - 300 (US$ 1 - 3.50)	Yes	Yes	Yes
Jagannath University, Dhaka	23-26 years	Male	Rajshahi	None	4	3	2	2	4	5	2	2	4	5	4	4	4	4	4	2	2	2	4	5	5	4	4	4	5	4	3	4	4	3	Yes	No	1	2	2	1	3	1	Yes	Yes	BDT 100 - 300 (US$ 1 - 3.50)	Yes	Yes	Yes	This survey was exceptional I think that was good survey And Thank you so much
Islamic University, Kushtia	19-22 years	Female	Khulna	None	3	3	3	2	2	4	3	4	4	3	4	3	2	4	4	2	3	3	3	3	3	3	3	3	3	3	3	3	3	3	No	No	2	3	3	3	3	3	Yes	No	BDT 100 - 300 (US$ 1 - 3.50)	No	No	Yes
University of Dhaka	23-26 years	Female	Chittagong	None	5	4	3	2	4	2	5	4	3	4	2	5	4	3	4	2	2	3	4	3	4	4	3	5	5	3	3	4	5	3	Yes	No	1	3	2	1	4	5	Yes	No	BDT 100 - 300 (US$ 1 - 3.50)	Yes	Yes	Yes
University of Dhaka	19-22 years	Male	Chittagong	None	4	4	5	4	3	4	4	4	4	4	4	4	4	4	3	4	4	3	4	4	4	4	3	4	4	4	4	3	4	3	Yes	No	2	3	4	1	5	6	Yes	No	BDT 100 - 300 (US$ 1 - 3.50)	No	Yes	Yes
University Of Dhaka	19-22 years	Female	Dhaka	None	4	5	5	5	4	5	5	4	4	3	4	4	3	3	3	4	4	4	4	4	4	4	4	4	4	4	4	4	4	4	Yes	No	1	2	3	3	1	3	Yes	No	BDT 100 - 300 (US$ 1 - 3.50)	No	No	Yes
University of Dhaka	23-26 years	Male	Khulna	High blood pressure	1	5	5	5	5	5	5	5	5	5	5	5	5	5	5	1	5	1	5	5	5	5	5	5	5	5	5	5	5	5	Yes	No	1	3	3	2	3	3	Yes	No	BDT 100 - 300 (US$ 1 - 3.50)	No	Yes	Yes	I think vaccination is very important for me and my family.I requesting my University administration to provide vaccine and then open the University plz.
University of Dhaka	23-26 years	Male	Chittagong	None	2	2	2	2	2	2	4	4	4	4	4	4	4	4	4	4	4	4	4	4	5	4	4	4	4	4	4	4	4	4	Yes	No	3	6	4	1	5	2	Yes	No	BDT 301 - 500 (US$ 3.51 - 6)	Yes	Yes	Yes
University of Dhaka	23-26 years	Male	Dhaka	None	4	2	3	4	4	2	1	4	4	4	4	5	5	5	5	5	4	3	5	5	5	5	5	5	5	5	5	5	5	5	Yes	No	2	2	3	1	1	4	Yes	No	BDT 301 - 500 (US$ 3.51 - 6)	Yes	Yes	Yes
University of Dhaka	19-22 years	Male	Dhaka	None	3	5	3	3	3	3	4	4	4	4	3	4	3	3	3	2	3	2	4	3	3	4	4	4	4	4	3	3	4	4	Yes	No	1	2	2	1	3	2	Yes	Yes	BDT 301 - 500 (US$ 3.51 - 6)	Yes	Yes	Yes
University of Dhaka	19-22 years	Female	Dhaka	None	5	4	3	3	3	4	4	4	4	4	4	4	3	4	2	2	2	4	4	4	4	4	4	4	4	4	3	4	4	3	Yes	No	2	2	1	2	1	2	Yes	No	BDT 100 - 300 (US$ 1 - 3.50)	Yes	Yes	Yes
University of Dhaka	19-22 years	Female	Dhaka	None	3	4	4	3	4	4	3	4	3	4	3	4	3	4	4	3	2	3	3	3	4	4	4	4	4	4	4	3	4	2	Yes	No	3	1	1	1	1	3	Yes	No	BDT 100 - 300 (US$ 1 - 3.50)	No	No	Yes	I want to take high quality covid vaccine by which We can protect from strong corona virus.
University of Dhaka	23-26 years	Female	Dhaka	None	5	3	4	5	4	5	5	4	4	4	5	4	5	5	5	2	4	1	4	4	4	4	4	5	4	4	5	5	5	3	Yes	No	3	2	3	1	4	4	Yes	Yes	BDT 501 - 800 (US$ 6 - 9)	No	No	Yes
University of Dhaka	23-26 years	Male	Dhaka	Asthma	4	4	4	4	3	3	5	4	2	4	2	2	3	2	2	3	4	2	3	4	4	3	3	4	4	4	4	4	4	3	Yes	No	2	2	1	2	1	1	Yes	No	BDT 100 - 300 (US$ 1 - 3.50)	Yes	Yes	Yes	Government must take the right decision to vaccinate it�s people in order to achieve hard immunity. In the past, they made a great mistake by holding only one source of vaccine importing. And again, there must be a feasible implementation to protect people from covid 19 where the management and application of national crisis must be taken on experts' opinion and reflect in the workforce.
Islamic University, Kushtia	19-22 years	Female	Rangpur	None	3	3	3	4	2	4	2	4	4	4	4	4	4	4	4	2	4	2	4	4	4	4	4	4	4	4	4	4	4	4	Yes	No	1	3	1	2	3	1	Yes	No	BDT 100 - 300 (US$ 1 - 3.50)	Yes	Yes	Yes
University of Dhaka	19-22 years	Male	Dhaka	None	4	4	2	2	2	4	1	4	4	4	5	5	4	4	4	4	4	4	4	4	4	4	4	4	4	4	4	4	4	4	Yes	No	1	2	4	3	5	6	Yes	No	BDT 100 - 300 (US$ 1 - 3.50)	No	No	Yes
University of Dhaka	23-26 years	Female	Chittagong	None	5	4	3	4	4	5	5	4	4	5	5	5	4	4	4	4	4	1	4	4	4	4	4	4	4	4	4	4	4	3	Yes	No	2	1	1	3	4	5	Yes	No	BDT 301 - 500 (US$ 3.51 - 6)	No	Yes	Yes
University of Dhaka	19-22 years	Male	Dhaka	None	5	3	3	3	4	4	4	4	3	4	4	4	4	4	3	4	4	4	4	4	4	4	3	4	4	4	4	4	4	3	Yes	No	2	1	2	3	3	2	Yes	Yes	BDT 501 - 800 (US$ 6 - 9)	Yes	Yes	Yes	Best of luck for your purpose of this survey.
Jagannath University, Dhaka	19-22 years	Male	Chittagong	None	5	2	2	3	3	4	3	4	4	4	4	4	4	1	4	4	2	4	4	4	4	3	4	4	4	4	4	3	4	4	No	No	2	4	3	1	4	1	Yes	No	BDT 100 - 300 (US$ 1 - 3.50)	Yes	Yes	Yes
University of Dhaka	19-22 years	Female	Dhaka	None	3	4	3	2	4	3	3	4	4	2	2	3	3	4	3	2	3	3	4	4	3	4	3	3	3	2	3	3	4	3	Yes	No	2	3	6	1	4	5	No	No	BDT 100 - 300 (US$ 1 - 3.50)	Yes	No	No
University of Dhaka	19-22 years	Female	Dhaka	None	4	3	2	4	3	4	2	5	4	4	5	4	5	5	3	4	5	2	5	5	5	5	5	5	5	5	5	5	4	4	Yes	No	1	2	2	1	3	2	Yes	Yes	BDT 100 - 300 (US$ 1 - 3.50)	Yes	Yes	Yes
University of dhaka	19-22 years	Male	Chittagong	Allergy	3	2	4	3	4	4	2	4	5	4	4	5	5	5	4	2	3	4	3	4	4	4	4	4	4	3	3	4	4	3	Yes	No	4	2	2	2	2	2	Yes	No	BDT 100 - 300 (US$ 1 - 3.50)	Yes	Yes	Yes
Jatiya Kabi Kazi Nazrul Islam University	19-22 years	Female	Mymensingh	None	4	2	1	4	2	4	5	4	5	4	4	4	4	5	5	4	4	2	2	2	4	4	4	5	5	5	4	2	4	2	Yes	No	1	2	3	2	3	2	Yes	Yes	More than BDT 800 (More than US$ 9)	No	No	Yes	Necessary survey in present situation
University of Dhaka	23-26 years	Male	Dhaka	None	5	3	1	3	3	4	5	5	5	5	5	5	5	5	5	5	5	2	5	5	5	5	5	5	5	5	5	5	5	5	Yes	No	3	3	3	1	1	3	No	Yes	BDT 301 - 500 (US$ 3.51 - 6)	Yes	Yes	Yes
University of Dhaka	19-22 years	Male	Dhaka	None	4	1	1	4	1	1	4	4	2	4	1	5	4	5	3	4	5	1	4	4	5	4	4	1	1	1	5	5	5	3	Yes	No	1	2	3	2	1	3	Yes	No	BDT 301 - 500 (US$ 3.51 - 6)	No	Yes	Yes
University of Dhaka	23-26 years	Male	Chittagong	None	4	2	2	4	1	5	5	4	4	5	4	4	4	3	3	5	2	2	3	4	4	4	4	4	4	3	4	3	4	3	Yes	No	1	1	2	1	2	2	Yes	Yes	BDT 301 - 500 (US$ 3.51 - 6)	No	No	Yes	It was a very nice survey. It was great to be able to participate in the survey
University of Dhaka	23-26 years	Female	Dhaka	None	4	4	2	2	2	2	4	5	4	4	3	5	3	4	4	4	2	4	4	3	4	5	4	5	5	4	3	4	5	3	Yes	No	5	3	2	2	3	1	Yes	Yes	BDT 100 - 300 (US$ 1 - 3.50)	No	Yes	No
University of Dhaka	23-26 years	Male	Rajshahi	None	2	4	1	4	2	3	2	5	4	4	3	4	4	4	3	3	3	3	4	4	4	4	4	4	4	4	4	4	4	4	Yes	No	5	3	2	3	2	2	Yes	Yes	BDT 301 - 500 (US$ 3.51 - 6)	Yes	Yes	Yes
University of Dhaka	19-22 years	Female	Dhaka	None	4	3	3	3	4	4	4	4	4	4	4	4	3	4	4	4	4	2	3	3	4	4	3	4	4	3	3	3	3	3	Yes	No	1	2	3	4	1	2	Yes	No	BDT 100 - 300 (US$ 1 - 3.50)	Yes	No	No	This survey method is very good
University of Dhaka	23-26 years	Female	Dhaka	None	5	2	4	5	4	4	5	4	4	4	3	3	4	3	3	4	3	2	4	4	4	4	4	4	4	3	2	4	4	2	Yes	No	6	4	5	3	3	3	Yes	Yes	BDT 301 - 500 (US$ 3.51 - 6)	No	No	Yes
Islamic University, Kushtia	19-22 years	Male	Rangpur	None	4	2	4	2	2	2	4	5	4	4	3	2	5	2	4	4	4	2	4	4	4	4	2	4	4	3	4	4	4	4	Yes	No	1	2	3	3	1	3	Yes	No	BDT 100 - 300 (US$ 1 - 3.50)	Yes	Yes	Yes	Interesting
University of Dhaka	23-26 years	Male	Dhaka	None	1	1	1	1	3	2	4	4	4	4	4	4	5	5	5	4	5	3	5	5	5	5	5	5	5	5	4	5	5	4	Yes	No	1	4	2	3	4	4	Yes	No	BDT 100 - 300 (US$ 1 - 3.50)	Yes	Yes	Yes
University of dhaka	23-26 years	Male	Rangpur	None	5	1	1	4	3	3	1	5	5	5	5	5	5	5	5	5	5	5	5	5	5	4	4	4	4	4	4	4	5	4	Yes	No	3	3	2	1	2	3	Yes	No	BDT 100 - 300 (US$ 1 - 3.50)	No	Yes	Yes	It�s a relevant and contemporary survey that will discover the real scenario of the common people's acceptance of taking vaccines as well as the government's position regarding availability of covid vaccines. I strongly assume a wholly corrupted country like Bangladesh might not be able to spread the costly covid vaccines in the upcoming 5 years. So public reaction aboit whether they accept the v…
Jagannath University, Dhaka	19-22 years	Male	Dhaka	Body ache	4	1	2	4	3	3	3	4	4	4	5	4	2	4	3	2	3	4	4	3	2	4	4	3	2	4	4	4	4	3	Yes	No	3	2	2	2	3	2	Yes	No	BDT 100 - 300 (US$ 1 - 3.50)	Yes	Yes	Yes	That is a great experience
University of Dhaka	19-22 years	Male	Chittagong	None	4	2	2	2	2	4	4	4	4	4	4	4	4	1	4	3	4	1	4	4	4	3	3	3	2	2	4	4	3	3	Yes	No	1	2	4	3	5	6	Yes	No	BDT 100 - 300 (US$ 1 - 3.50)	Yes	Yes	Yes
University of Dhaka	19-22 years	Female	Dhaka	None	3	3	3	4	4	4	3	5	4	4	4	4	5	5	5	3	4	2	4	4	4	4	4	4	4	4	4	4	4	4	Yes	No	3	2	4	1	5	6	No	Yes	More than BDT 800 (More than US$ 9)	No	No	Yes
Jagannath University, Dhaka	19-22 years	Male	Chittagong	None	4	3	3	2	2	3	1	4	5	5	5	5	5	3	3	2	4	4	3	3	5	4	4	4	4	4	4	4	5	5	Yes	No	5	4	4	5	4	5	Yes	Yes	BDT 100 - 300 (US$ 1 - 3.50)	Yes	Yes	Yes	Thank you for taking my opinions.
Jagannath University, Dhaka	23-26 years	Male	Dhaka	High blood pressure	3	4	4	4	5	3	2	4	4	4	1	5	2	3	1	4	1	2	3	3	2	4	4	4	4	4	2	2	2	2	Yes	No	1	2	3	4	4	4	Yes	Yes	BDT 100 - 300 (US$ 1 - 3.50)	No	No	Yes	The whole covid situation is suspicious which makes the vaccination process suspicious.
University of Dhaka	23-26 years	Female	Dhaka	None	4	2	2	2	2	4	4	4	4	4	4	4	3	4	2	4	3	1	3	4	3	3	4	4	4	4	3	3	3	3	Yes	No	1	4	3	2	5	6	Yes	Yes	BDT 100 - 300 (US$ 1 - 3.50)	Yes	Yes	Yes
Jatiya kabi Kazi Nazrul Islam University	23-26 years	Female	Mymensingh	None	3	3	4	4	4	3	3	4	4	4	5	2	4	5	5	2	4	5	5	5	5	4	4	5	5	5	5	5	5	4	Yes	No	1	4	4	3	2	2	Yes	Yes	BDT 100 - 300 (US$ 1 - 3.50)	No	Yes	Yes
University of Dhaka	23-26 years	Male	Dhaka	Allergy	5	4	3	4	3	4	4	4	4	4	3	4	3	4	2	4	2	2	4	4	4	4	3	4	4	4	4	2	4	3	Yes	No	1	2	3	1	4	1	Yes	No	BDT 100 - 300 (US$ 1 - 3.50)	Yes	Yes	Yes	Government must help bongo vax to make it properly. Our scientists are not that lagged.
Jatiya Kabi Kazi Nazrul Islam University	23-26 years	Male	Mymensingh	None	3	3	4	3	4	2	2	4	2	4	4	4	4	5	4	2	2	2	4	4	5	4	4	4	4	4	4	4	4	4	Yes	No	1	2	4	2	2	4	Yes	No	BDT 100 - 300 (US$ 1 - 3.50)	Yes	No	Yes
University of Dhaka	23-26 years	Male	Dhaka	None	4	3	2	2	3	4	1	4	3	3	4	4	4	4	4	3	4	3	4	4	4	4	4	4	4	4	3	4	4	4	Yes	No	2	2	2	2	2	2	Yes	No	BDT 100 - 300 (US$ 1 - 3.50)	Yes	Yes	Yes	If there had option, these 2 questions regarding Vaccine preference and capability of Bangladesh's vaccine production would drive me towards a neutral answer.
Jatiya Kabi Kazi Nazrul Islam University	23-26 years	Female	Mymensingh	None	4	1	3	2	2	2	1	4	4	4	4	4	4	4	4	4	2	4	4	5	5	4	4	4	4	4	2	4	4	4	Yes	No	1	1	1	1	1	1	Yes	Yes	BDT 100 - 300 (US$ 1 - 3.50)	Yes	Yes	Yes	We need vaccine.
Islamic University, Kushtia	19-22 years	Female	Khulna	None	2	2	2	2	2	2	4	4	4	4	4	4	4	4	4	4	4	2	4	4	4	4	4	4	4	4	4	4	4	3	Yes	No	3	3	2	1	3	3	Yes	No	BDT 100 - 300 (US$ 1 - 3.50)	Yes	No	Yes
University of Dhaka	23-26 years	Female	Chittagong	None	5	3	2	3	3	2	4	4	4	4	3	4	3	5	3	4	2	2	4	4	4	3	4	3	3	4	4	2	3	3	Yes	No	2	4	2	2	4	4	Yes	No	More than BDT 800 (More than US$ 9)	No	No	Yes	Vaccination process should be made easy and consciousness about vaccination should be increased.
Islamic University, Kushtia	19-22 years	Male	Dhaka	Asthma	4	4	4	5	4	4	3	4	5	4	5	5	5	5	5	5	5	5	5	5	5	5	5	5	5	5	5	5	5	5	No	No	1	1	1	1	1	1	Yes	No	BDT 100 - 300 (US$ 1 - 3.50)	No	Yes	Yes	I want to stay safe and lead a healthy life.
University of Dhaka	23-26 years	Male	Chittagong	None	4	2	2	5	4	4	5	4	4	4	4	5	4	4	5	5	3	2	4	4	4	2	4	4	4	4	4	4	5	4	Yes	No	1	2	2	1	3	3	Yes	No	BDT 100 - 300 (US$ 1 - 3.50)	Yes	Yes	Yes
Islamic University, Kushtia	19-22 years	Male	Khulna	None	4	2	5	4	4	4	2	5	2	4	5	4	3	3	4	4	3	4	3	4	4	5	5	5	5	4	4	2	4	5	Yes	No	1	2	2	3	4	3	Yes	No	BDT 100 - 300 (US$ 1 - 3.50)	Yes	Yes	Yes	This survey is very important for us.So i think every universities students must have participated this survey and give own information to all of students. Thank you.
Jagannath University, Dhaka	19-22 years	Female	Dhaka	None	3	3	3	3	3	3	3	4	4	5	5	5	4	4	4	5	5	5	5	5	5	5	4	5	5	3	3	4	5	2	Yes	No	2	3	3	3	2	3	Yes	Yes	BDT 100 - 300 (US$ 1 - 3.50)	No	No	Yes
Islamic University, Kushtia	19-22 years	Female	Khulna	None	3	3	3	4	3	3	3	4	4	3	4	4	4	4	4	3	3	3	4	4	4	4	4	4	4	4	4	4	4	4	No	No	1	3	2	1	3	1	Yes	No	BDT 100 - 300 (US$ 1 - 3.50)	Yes	No	No
Islamic University, Kushtia	19-22 years	Male	Khulna	None	4	3	4	3	3	4	2	4	4	4	4	4	4	3	4	3	4	4	3	4	4	4	3	4	4	3	3	3	4	4	Yes	No	2	2	3	3	3	3	Yes	No	BDT 100 - 300 (US$ 1 - 3.50)	No	No	Yes
University of Dhaka	23-26 years	Male	Dhaka	None	4	3	4	5	4	4	4	4	4	4	4	5	5	3	4	4	4	2	4	4	4	2	2	4	4	3	5	5	4	4	Yes	No	4	2	3	3	2	2	Yes	No	BDT 301 - 500 (US$ 3.51 - 6)	Yes	Yes	Yes
University of Dhaka	19-22 years	Male	Dhaka	None	3	3	3	3	3	3	3	4	4	4	2	4	3	5	3	4	3	3	3	3	2	2	3	4	4	3	2	2	3	3	Yes	No	1	5	4	2	3	6	Yes	Yes	BDT 100 - 300 (US$ 1 - 3.50)	No	No	Yes
Islamic University, Kushtia	19-22 years	Female	Dhaka	None	3	4	4	4	5	4	4	5	4	3	3	4	3	4	4	4	2	4	4	4	3	4	4	4	4	4	4	3	4	4	Yes	No	1	3	1	2	1	4	Yes	No	BDT 100 - 300 (US$ 1 - 3.50)	Yes	Yes	Yes
Islamic University, Kushtia	19-22 years	Male	Khulna	None	4	4	4	4	4	4	2	4	4	4	4	4	4	4	4	4	4	4	4	4	4	4	4	4	4	4	4	4	4	4	Yes	No	1	2	3	1	2	3	Yes	No	BDT 100 - 300 (US$ 1 - 3.50)	No	Yes	Yes	Yes
University of Dhaka	19-22 years	Male	Khulna	Asthma	4	4	4	4	4	4	4	2	4	3	4	3	4	2	4	3	4	2	4	4	4	4	4	3	4	3	4	3	2	3	Yes	Yes	5	5	5	4	5	4	Yes	No	BDT 100 - 300 (US$ 1 - 3.50)	No	No	Yes
Islamic University, Kushtia	23-26 years	Female	Khulna	None	3	4	3	4	4	5	1	5	4	5	4	4	4	4	4	4	4	2	4	4	5	5	5	5	5	4	4	4	4	4	Yes	No	1	2	3	4	5	6	Yes	No	BDT 100 - 300 (US$ 1 - 3.50)	Yes	Yes	Yes
University of dhaka	23-26 years	Female	Dhaka	None	5	4	4	5	5	5	3	4	4	3	2	3	3	5	3	3	2	2	3	3	3	3	2	2	3	3	3	3	3	3	Yes	No	1	2	2	1	2	2	Yes	No	BDT 100 - 300 (US$ 1 - 3.50)	Yes	Yes	Yes
University of Dhaka	19-22 years	Male	Dhaka	None	2	2	2	3	2	3	4	4	4	3	3	4	4	4	3	4	3	3	3	4	4	4	4	4	4	4	4	4	4	4	Yes	No	6	4	4	5	4	6	Yes	Yes	BDT 301 - 500 (US$ 3.51 - 6)	Yes	Yes	Yes
University of Dhaka	19-22 years	Female	Mymensingh	Polycystic ovary syndrome (PCOS)	4	4	4	4	4	4	3	4	4	3	3	5	5	5	5	5	5	2	4	4	5	4	4	5	5	5	5	5	4	4	Yes	No	1	2	3	4	5	6	Yes	No	BDT 100 - 300 (US$ 1 - 3.50)	Yes	Yes	Yes	I want vaccine
University of Dhaka	19-22 years	Male	Dhaka	Asthma	4	4	4	3	2	3	3	4	4	4	4	4	5	5	5	5	5	5	5	5	5	5	5	5	5	5	5	5	5	5	Yes	No	2	2	3	1	3	1	Yes	Yes	More than BDT 800 (More than US$ 9)	Yes	Yes	Yes
University of Dhaka	23-26 years	Male	Dhaka	None	4	3	3	2	4	2	2	4	4	2	2	4	4	4	3	4	3	4	4	4	4	4	4	4	4	4	4	4	4	3	Yes	Yes	2	3	2	1	2	3	Yes	Yes	BDT 501 - 800 (US$ 6 - 9)	No	No	Yes
University of Dhaka	19-22 years	Female	Dhaka	None	5	2	2	4	5	5	4	5	4	2	4	4	5	5	5	4	5	4	5	5	5	5	5	5	5	5	5	5	5	5	Yes	No	1	6	5	1	5	6	Yes	No	BDT 100 - 300 (US$ 1 - 3.50)	No	No	Yes
University of Dhaka	23-26 years	Male	Mymensingh	None	1	4	3	5	3	3	4	4	4	4	3	4	4	4	4	4	4	4	4	5	5	4	4	4	4	4	4	5	5	5	Yes	No	4	3	3	6	3	1	Yes	Yes	BDT 301 - 500 (US$ 3.51 - 6)	Yes	Yes	Yes
University of Dhaka	23-26 years	Male	Chittagong	None	5	2	5	4	3	3	5	1	1	4	2	4	4	4	4	1	4	1	4	4	4	4	4	3	3	4	4	5	4	4	Yes	No	1	2	3	3	3	3	Yes	No	BDT 100 - 300 (US$ 1 - 3.50)	Yes	Yes	Yes	No comments! But Thanks to u for doing this research with this current issue!
University of Dhaka	23-26 years	Male	Dhaka	None	5	2	2	3	2	5	5	3	2	4	4	2	1	2	2	1	1	2	2	2	1	4	4	2	2	2	3	3	1	1	Yes	No	1	2	4	3	6	5	Yes	Yes	BDT 100 - 300 (US$ 1 - 3.50)	No	No	Yes	Due to many variants of covid, i doubt in the vaccination.
University of Dhaka	19-22 years	Male	Dhaka	None	4	4	2	5	2	4	4	2	2	2	4	4	5	4	3	5	4	5	4	4	5	5	5	5	5	4	4	5	4	5	Yes	No	2	4	1	2	3	4	Yes	Yes	BDT 301 - 500 (US$ 3.51 - 6)	Yes	Yes	Yes
University of Dhaka	19-22 years	Male	Dhaka	None	3	2	3	4	2	3	2	4	4	3	4	3	4	4	3	3	2	2	4	4	4	4	4	4	4	4	4	4	4	3	Yes	Yes	2	4	6	1	5	3	Yes	Yes	BDT 301 - 500 (US$ 3.51 - 6)	Yes	Yes	Yes
University of Dhaka	19-22 years	Male	Dhaka	None	5	3	3	4	4	3	5	5	5	5	5	5	4	5	5	5	5	3	4	4	5	4	5	3	4	4	5	3	5	3	Yes	No	4	3	3	5	3	4	Yes	No	BDT 100 - 300 (US$ 1 - 3.50)	Yes	Yes	Yes
University of Dhaka	19-22 years	Female	Rajshahi	None	4	5	3	4	2	4	3	4	4	4	4	4	3	4	4	2	3	3	4	4	4	4	5	5	5	5	4	4	4	3	Yes	No	1	2	2	3	3	3	Yes	Yes	BDT 100 - 300 (US$ 1 - 3.50)	No	No	Yes	It is a great survey to know how the students of our country think about covid-19 vaccine, how much they know about covid-19 as well.
University of Dhaka	19-22 years	Female	Dhaka	Asthma	3	4	4	3	3	4	2	3	4	3	2	2	5	5	3	4	4	4	4	4	4	3	4	3	4	3	5	5	4	3	Yes	No	2	4	4	1	4	4	Yes	No	BDT 100 - 300 (US$ 1 - 3.50)	No	No	Yes
University of Dhaka	23-26 years	Male	Dhaka	None	4	2	4	3	3	3	5	4	2	4	3	4	4	4	3	4	4	3	4	4	4	4	3	3	3	3	3	4	3	4	Yes	No	1	5	2	3	4	6	Yes	No	BDT 301 - 500 (US$ 3.51 - 6)	No	Yes	Yes
University of Dhaka	19-22 years	Female	Dhaka	Asthma	2	4	3	4	2	3	2	4	2	2	4	4	4	3	3	3	3	3	3	4	3	4	4	4	4	3	3	3	4	3	Yes	No	6	6	5	6	3	3	Yes	No	BDT 100 - 300 (US$ 1 - 3.50)	Yes	Yes	Yes
University of Dhaka	19-22 years	Male	Khulna	None	4	2	2	2	2	4	2	4	4	4	4	4	3	4	4	4	4	4	4	4	4	4	4	4	4	2	2	2	4	2	Yes	No	1	1	3	1	3	3	Yes	No	BDT 100 - 300 (US$ 1 - 3.50)	No	Yes	Yes
University of Dhaka	19-22 years	Female	Dhaka	Allergy	2	4	3	4	3	3	3	4	3	3	3	4	4	4	4	4	4	4	4	4	5	4	4	4	4	4	4	4	4	4	Yes	No	1	2	3	2	3	3	Yes	No	BDT 100 - 300 (US$ 1 - 3.50)	No	No	Yes	Desire for a responsive email and desire to be vaccinated.Thankyou.
University of Dhaka	19-22 years	Female	Khulna	None	3	3	3	3	3	3	3	3	3	3	3	3	3	3	3	3	3	3	3	3	3	3	3	3	3	3	3	3	3	3	Yes	No	2	2	3	1	2	3	Yes	No	BDT 100 - 300 (US$ 1 - 3.50)	Yes	No	Yes
University of Dhaka	19-22 years	Female	Dhaka	None	5	3	5	4	3	5	4	4	3	2	5	3	4	4	4	2	2	4	2	4	5	1	2	2	2	2	3	5	5	3	Yes	No	4	3	2	1	2	3	Yes	Yes	BDT 100 - 300 (US$ 1 - 3.50)	No	No	Yes
University of Dhaka	19-22 years	Female	Dhaka	None	2	2	1	3	2	2	4	4	4	4	4	4	4	5	5	4	3	4	4	4	4	5	5	5	5	4	4	4	4	4	Yes	No	1	2	2	1	2	2	Yes	Yes	BDT 301 - 500 (US$ 3.51 - 6)	Yes	Yes	Yes	People should be made more aware of the different types of vaccine available currently and be made sure that they take precautions even after getting vaccinated. Also government should take steps as soon as possible to make bongo vax available in our country as it is a great initiative taken by Globe biotech.
Jahangirnagar University	23-26 years	Female	Dhaka	None	5	3	3	5	5	5	2	2	4	5	5	5	5	5	5	5	5	2	4	4	4	2	3	5	5	5	5	5	5	5	Yes	Yes	1	2	2	3	3	4	Yes	Yes	BDT 100 - 300 (US$ 1 - 3.50)	Yes	Yes	Yes
University of Dhaka	19-22 years	Male	Khulna	None	3	2	2	2	2	2	2	5	5	1	5	5	4	5	5	3	4	4	4	4	5	4	4	5	4	4	5	5	5	5	Yes	No	3	2	2	4	1	1	Yes	Yes	BDT 100 - 300 (US$ 1 - 3.50)	Yes	No	Yes	Thank you
University of Dhaka	19-22 years	Male	Chittagong	None	4	3	3	4	4	3	5	4	4	4	4	4	4	4	4	4	4	3	4	4	4	4	4	4	5	4	4	4	4	4	Yes	No	1	1	2	1	2	2	Yes	No	BDT 100 - 300 (US$ 1 - 3.50)	Yes	Yes	Yes
University of Dhaka	19-22 years	Female	Chittagong	None	2	2	2	2	2	2	2	4	4	4	4	4	5	4	4	4	4	4	4	5	5	4	4	4	4	4	5	5	5	4	Yes	No	1	2	2	1	2	1	Yes	No	BDT 100 - 300 (US$ 1 - 3.50)	Yes	No	Yes
University of Dhaka	23-26 years	Male	Dhaka	None	3	2	3	2	2	3	4	5	4	4	4	4	4	4	3	3	4	3	4	4	4	4	4	4	4	4	4	4	4	3	Yes	No	5	2	2	6	2	4	Yes	Yes	BDT 301 - 500 (US$ 3.51 - 6)	Yes	Yes	Yes	I think our pharmaceutical industry has the capability to produce quality vaccine. From that perspective, I agreed to take Globe Biotech Vaccine. But I'm afraid if that is ever going to happen because we all know Globe Biotech's progress is impeded.
University of Dhaka	19-22 years	Female	Chittagong	None	4	3	3	3	3	3	3	4	4	4	4	5	4	4	4	2	4	3	3	3	3	3	3	3	3	3	3	3	3	3	Yes	No	5	2	6	6	5	6	No	No	BDT 100 - 300 (US$ 1 - 3.50)	Yes	Yes	Yes
University of Dhaka	19-22 years	Male	Khulna	Asthma	4	4	2	3	3	4	3	4	4	4	4	5	5	5	5	4	4	2	4	4	5	4	4	4	4	4	4	2	4	2	Yes	No	1	3	2	1	2	2	Yes	No	BDT 100 - 300 (US$ 1 - 3.50)	Yes	Yes	Yes
University of Dhaka	19-22 years	Female	Dhaka	None	3	3	2	4	2	3	2	4	4	4	4	4	4	4	4	4	4	4	4	4	4	4	4	4	4	4	4	4	4	4	Yes	No	3	1	5	2	6	4	Yes	No	BDT 301 - 500 (US$ 3.51 - 6)	Yes	No	Yes
University of Dhaka	19-22 years	Female	Dhaka	None	4	1	2	3	2	2	2	2	5	5	5	1	4	4	4	2	4	3	4	4	5	2	2	2	3	3	4	4	4	3	Yes	No	2	1	2	2	3	2	Yes	No	BDT 301 - 500 (US$ 3.51 - 6)	Yes	Yes	Yes
University of Dhaka	19-22 years	Male	Dhaka	None	2	3	3	3	3	3	1	4	1	2	2	4	4	3	4	3	3	4	3	4	4	4	4	4	4	4	4	4	4	3	No	No	4	4	4	4	4	4	Yes	Yes	BDT 301 - 500 (US$ 3.51 - 6)	No	No	Yes
University of Dhaka	19-22 years	Male	Dhaka	None	3	3	4	4	4	4	4	4	4	4	4	4	4	4	4	4	3	3	4	3	3	4	4	4	4	4	4	4	4	4	Yes	No	1	2	4	1	1	3	Yes	No	BDT 100 - 300 (US$ 1 - 3.50)	Yes	No	Yes
University of Dhaka	19-22 years	Female	Dhaka	None	4	3	4	4	3	4	3	4	4	3	4	2	3	4	4	2	3	3	4	4	3	4	4	4	4	4	4	4	4	3	Yes	No	1	2	2	1	2	1	Yes	No	BDT 100 - 300 (US$ 1 - 3.50)	No	No	Yes
University of Dhaka	19-22 years	Male	Dhaka	None	3	4	2	4	4	4	1	4	5	5	5	5	5	4	5	3	3	1	4	4	4	4	4	4	4	4	4	4	4	4	Yes	No	1	2	2	1	2	1	No	No	BDT 100 - 300 (US$ 1 - 3.50)	Yes	Yes	Yes	Good
University of Dhaka	19-22 years	Male	Chittagong	None	1	5	1	1	1	2	1	5	5	3	2	5	5	5	5	5	5	5	5	5	5	5	5	5	5	5	5	5	5	5	Yes	No	1	2	3	2	3	4	Yes	Yes	More than BDT 800 (More than US$ 9)	Yes	Yes	Yes
University of Dhaka	19-22 years	Female	Khulna	None	2	2	2	2	2	2	2	4	4	3	4	4	4	4	4	4	4	4	4	4	4	4	4	4	4	4	4	4	4	4	Yes	No	1	2	4	5	3	6	Yes	No	BDT 100 - 300 (US$ 1 - 3.50)	No	No	Yes
Jahangirnagar University	23-26 years	Male	Dhaka	None	5	4	3	5	4	5	5	4	5	5	5	5	5	4	4	1	3	2	4	4	5	4	4	4	5	4	4	4	4	2	Yes	No	2	3	2	3	2	3	Yes	No	BDT 100 - 300 (US$ 1 - 3.50)	Yes	No	Yes
University of Dhaka	19-22 years	Female	Dhaka	None	4	2	4	2	2	2	2	4	4	2	4	4	4	4	4	3	4	4	4	4	4	4	4	4	4	4	4	4	4	3	Yes	No	3	1	5	2	6	4	Yes	Yes	BDT 100 - 300 (US$ 1 - 3.50)	Yes	Yes	Yes
University of Dhaka	19-22 years	Female	Dhaka	Asthma	3	3	2	4	3	3	4	5	5	4	4	4	3	4	3	3	4	3	5	5	5	5	5	5	5	5	5	5	5	3	Yes	No	1	2	3	4	5	6	Yes	No	BDT 100 - 300 (US$ 1 - 3.50)	No	Yes	Yes
University of Dhaka	19-22 years	Male	Dhaka	None	2	3	4	4	4	4	3	5	5	4	4	5	3	4	3	4	3	1	3	3	3	4	4	4	4	4	3	4	4	3	Yes	No	4	3	3	4	3	3	Yes	Yes	More than BDT 800 (More than US$ 9)	Yes	Yes	Yes
University of Dhaka	19-22 years	Female	Dhaka	None	3	4	2	2	2	2	4	4	4	3	3	3	5	4	4	2	4	3	4	4	5	4	4	4	4	4	4	4	4	3	Yes	No	2	3	4	1	4	1	Yes	Yes	More than BDT 800 (More than US$ 9)	No	No	Yes
University of Dhaka	19-22 years	Female	Dhaka	None	3	2	3	2	3	4	2	2	2	2	4	3	3	4	3	4	4	4	4	4	4	4	4	4	4	4	4	4	4	4	No	No	3	2	3	2	1	3	Yes	No	BDT 100 - 300 (US$ 1 - 3.50)	Yes	Yes	Yes
Jahangirnagar University	23-26 years	Female	Dhaka	None	2	3	4	4	1	3	1	4	4	4	4	4	5	4	4	4	5	4	3	3	4	4	4	4	4	5	5	5	5	5	Yes	No	1	1	1	1	1	1	Yes	Yes	BDT 100 - 300 (US$ 1 - 3.50)	Yes	No	Yes	very good idea to take opinion.
University of Dhaka	19-22 years	Female	Dhaka	None	2	2	2	2	2	2	2	4	4	4	4	4	4	4	4	4	4	4	4	4	4	4	4	4	4	4	4	4	4	4	Yes	No	5	3	3	3	3	3	Yes	No	BDT 100 - 300 (US$ 1 - 3.50)	Yes	No	Yes
Islamic University, Kushtia	19-22 years	Female	Khulna	Allergy	2	4	2	3	3	4	4	4	4	2	2	4	4	4	4	4	2	4	2	4	4	4	4	4	4	4	4	2	4	3	No	No	1	2	3	4	5	6	No	No	BDT 100 - 300 (US$ 1 - 3.50)	Yes	Yes	Yes
University Of Dhaka	19-22 years	Female	Dhaka	None	4	1	1	1	1	3	3	4	5	3	4	4	4	4	4	5	3	4	4	4	5	5	5	5	5	5	4	4	4	5	Yes	No	2	2	2	2	2	2	Yes	No	BDT 100 - 300 (US$ 1 - 3.50)	No	Yes	Yes
University of Dhaka	19-22 years	Male	Rajshahi	None	4	4	4	2	3	3	3	4	3	3	2	4	3	5	3	3	3	3	4	4	3	3	3	3	3	3	3	3	3	3	No	No	1	2	2	3	2	1	No	No	BDT 100 - 300 (US$ 1 - 3.50)	Yes	No	Yes	It's is really a good experience to be involved such a survey.
Islamic University, Kushtia	19-22 years	Male	Rajshahi	None	2	1	1	4	2	4	2	5	4	4	4	4	2	1	3	4	4	2	5	4	5	4	4	4	4	4	3	4	4	3	Yes	No	1	2	3	1	3	2	Yes	No	BDT 301 - 500 (US$ 3.51 - 6)	No	No	Yes
University of Dhaka	23-26 years	Female	Dhaka	None	4	4	4	3	4	4	2	4	4	4	4	4	4	4	2	2	4	2	3	3	2	4	4	4	4	4	3	2	3	2	Yes	No	2	1	2	3	2	3	Yes	Yes	BDT 301 - 500 (US$ 3.51 - 6)	Yes	Yes	Yes	I do think vaccine is important, but the vaccine that we will be injecting in our bodies should be effective enough and should come with less side effects and for countries like Bangladesh, it should be less costly to reach everyone. but for now, i to be honest cant trust any vaccine.
University of Dhaka	19-22 years	Female	Khulna	None	4	2	2	2	1	3	1	5	5	4	5	5	4	5	4	4	4	4	5	4	3	4	3	2	4	2	2	3	4	3	No	No	1	2	2	1	3	3	Yes	Yes	BDT 100 - 300 (US$ 1 - 3.50)	Yes	No	Yes
University of Dhaka	19-22 years	Female	Chittagong	None	3	3	3	3	3	3	3	4	4	4	4	4	4	4	4	3	4	4	3	4	4	4	4	4	4	4	4	4	4	3	Yes	No	2	2	2	2	2	2	Yes	Yes	BDT 100 - 300 (US$ 1 - 3.50)	Yes	Yes	Yes
University of Dhaka	19-22 years	Male	Chittagong	Asthma	3	3	4	4	4	5	4	4	4	4	4	4	4	4	4	2	3	2	3	4	4	4	4	4	4	3	3	4	4	3	Yes	No	1	3	2	1	3	2	Yes	No	BDT 100 - 300 (US$ 1 - 3.50)	Yes	Yes	Yes
University of Dhaka	23-26 years	Female	Dhaka	None	3	2	2	2	1	2	2	5	4	4	5	3	4	3	3	2	3	4	3	4	4	3	4	3	4	3	3	4	4	3	Yes	No	2	3	2	1	3	4	Yes	Yes	BDT 100 - 300 (US$ 1 - 3.50)	Yes	Yes	Yes
University of Dhaka	19-22 years	Male	Sylhet	None	3	2	3	4	4	4	5	2	4	4	4	1	4	5	5	1	2	1	4	4	4	4	4	4	4	4	2	4	4	4	Yes	No	3	2	2	2	2	2	Yes	No	BDT 100 - 300 (US$ 1 - 3.50)	No	No	Yes	It�s contained so much important question about covid19 vaccine in Bangladesh.
University of Dhaka	19-22 years	Female	Dhaka	None	3	3	2	4	2	5	1	3	4	4	3	2	3	4	3	2	3	2	4	4	4	4	4	4	4	4	3	4	4	3	Yes	No	1	3	3	4	6	3	Yes	Yes	BDT 501 - 800 (US$ 6 - 9)	Yes	No	Yes
Islamic University, Kushtia	19-22 years	Female	Khulna	None	3	3	2	2	3	2	4	5	4	5	4	5	3	4	4	3	4	2	4	4	4	4	4	4	4	4	4	4	4	4	Yes	No	1	2	3	3	3	3	Yes	No	BDT 100 - 300 (US$ 1 - 3.50)	Yes	Yes	Yes
Islamic University, Kushtia	19-22 years	Male	Rangpur	None	2	2	2	3	2	2	3	5	5	4	4	5	4	4	4	4	4	2	4	4	5	4	5	4	5	4	4	4	4	4	Yes	No	1	2	2	2	2	2	Yes	No	BDT 100 - 300 (US$ 1 - 3.50)	Yes	Yes	Yes
Jahangirnagar University	27-30 years	Male	Dhaka	None	5	3	4	4	1	4	2	3	3	2	3	1	2	5	5	4	4	1	1	2	4	2	5	3	3	1	1	4	1	5	Yes	No	3	3	3	3	3	3	Yes	No	BDT 100 - 300 (US$ 1 - 3.50)	Yes	No	Yes
Comilla University	27-30 years	Male	Chittagong	None	4	4	2	4	4	4	4	4	5	4	4	4	4	4	4	4	4	4	5	5	4	5	4	5	5	4	4	4	4	4	Yes	Yes	1	2	1	1	2	1	Yes	Yes	BDT 100 - 300 (US$ 1 - 3.50)	No	Yes	Yes
University of Dhaka	19-22 years	Female	Dhaka	None	4	4	5	5	4	5	4	4	5	2	4	5	4	4	5	4	5	4	5	4	4	4	5	4	5	5	4	5	4	4	No	No	2	3	1	2	3	2	Yes	No	BDT 100 - 300 (US$ 1 - 3.50)	No	No	Yes
University of Dhaka	23-26 years	Male	Dhaka	None	4	4	4	4	2	4	3	5	2	4	5	5	5	5	5	4	5	2	5	5	5	5	5	5	5	5	5	5	5	3	Yes	No	4	4	4	4	4	4	Yes	No	BDT 100 - 300 (US$ 1 - 3.50)	Yes	No	Yes
Jagannath University, Dhaka	19-22 years	Male	Dhaka	None	3	4	2	4	4	2	2	4	4	2	4	4	2	4	4	4	4	3	2	4	4	4	4	5	5	5	4	4	4	3	Yes	No	3	3	4	4	3	4	Yes	Yes	BDT 100 - 300 (US$ 1 - 3.50)	Yes	Yes	Yes	It was a good experience
Jagannath University, Dhaka	19-22 years	Female	Dhaka	None	4	4	4	4	2	4	4	4	5	4	5	3	2	5	2	3	3	2	3	4	4	4	4	4	4	4	3	3	3	3	Yes	No	1	2	1	3	1	1	Yes	No	BDT 100 - 300 (US$ 1 - 3.50)	Yes	Yes	Yes
Islamic University, Kushtia	19-22 years	Male	Dhaka	None	4	4	4	4	4	4	4	4	4	4	4	4	4	4	4	4	4	4	4	4	4	4	4	4	4	4	4	4	4	4	No	No	1	1	2	3	2	3	Yes	No	BDT 301 - 500 (US$ 3.51 - 6)	No	No	No
Jagannath University, Dhaka	19-22 years	Male	Dhaka	Allergy	4	3	3	3	4	4	4	4	4	4	5	5	4	5	4	2	2	2	3	3	4	4	2	3	3	3	3	4	5	3	No	No	1	3	2	4	4	4	Yes	No	BDT 100 - 300 (US$ 1 - 3.50)	No	Yes	Yes
Jagannath University, Dhaka	23-26 years	Male	Khulna	Asthma	3	3	3	3	3	3	2	4	4	2	3	4	4	4	4	3	4	4	4	4	4	4	4	4	4	4	4	4	4	3	No	No	2	2	2	2	2	2	Yes	No	BDT 100 - 300 (US$ 1 - 3.50)	No	Yes	Yes
Islamic University, Kushtia	19-22 years	Male	Khulna	None	3	4	3	3	3	3	2	4	4	3	4	4	4	4	4	4	3	4	4	4	4	4	4	4	4	4	3	4	4	4	No	No	1	2	3	4	3	5	Yes	Yes	BDT 100 - 300 (US$ 1 - 3.50)	Yes	Yes	Yes
University of Dhaka	19-22 years	Male	Dhaka	None	5	1	1	5	4	4	5	4	4	4	4	4	4	4	3	2	2	2	3	2	3	4	4	4	4	4	4	3	4	2	Yes	No	2	3	3	2	3	3	Yes	No	BDT 100 - 300 (US$ 1 - 3.50)	Yes	Yes	Yes	Everything we see or don't see didn't come like a blink. Someone made everything. Who has the supreme control over the earth and the skies. He can do whatever he wishes. He is lord of the worlds, Allah (SWT). He didn't make us in vain. Except for a purpose that is to worship him alone. He has given us directions in every part of our lives. We must follow them. Allah (SWT) made each of us from jus…
University of Dhaka	19-22 years	Male	Dhaka	None	3	4	4	3	4	3	3	4	3	4	4	4	5	5	5	2	5	2	5	5	4	5	4	4	4	4	4	5	5	4	Yes	No	1	2	1	2	1	1	No	No	BDT 100 - 300 (US$ 1 - 3.50)	No	Yes	Yes	Covid-19 vaccine is essential for common people to free from this disease
Begum Rokeya University, Rangpur	19-22 years	Male	Rangpur	None	4	4	2	5	3	1	2	4	5	5	4	5	5	5	4	3	4	4	4	5	5	2	4	4	4	4	4	5	5	2	Yes	No	2	1	2	3	2	1	Yes	No	BDT 100 - 300 (US$ 1 - 3.50)	Yes	Yes	Yes
Jagannath University, Dhaka	19-22 years	Male	Dhaka	None	2	5	2	3	3	3	2	5	5	5	5	5	4	1	1	5	3	3	4	4	4	4	4	4	4	4	4	4	4	3	Yes	No	1	2	4	3	6	5	Yes	Yes	More than BDT 800 (More than US$ 9)	Yes	No	Yes	Thanks for the survey
Islamic University, Kushtia	19-22 years	Male	Khulna	None	3	2	4	4	3	3	3	4	4	4	4	5	3	3	3	4	3	2	4	4	5	5	5	5	5	2	4	4	4	4	Yes	No	1	1	2	3	3	2	Yes	No	BDT 100 - 300 (US$ 1 - 3.50)	Yes	Yes	Yes
University of Dhaka	23-26 years	Male	Dhaka	None	5	3	4	5	3	5	5	5	5	5	3	5	2	3	1	2	1	1	1	1	1	1	1	3	3	3	1	1	1	1	Yes	No	4	5	5	6	5	6	Yes	No	BDT 100 - 300 (US$ 1 - 3.50)	Yes	Yes	Yes	I think vaccine is now political weapons worldwide and western colonialists are exploiting Muslim countries through vaccine politics. Colonialists America, Britain and their rigional agent India direct our hypocrite secular government to buy their(colonialist's) vaccine at high price for maximizing their vaccine business and that's the reason why our corrupted, hypocrite, traitors PM HASINA the m…
Jagannath University, Dhaka	19-22 years	Female	Dhaka	None	2	4	2	2	4	4	4	3	3	4	4	4	4	4	4	4	3	4	4	4	4	4	4	4	4	4	4	3	4	4	Yes	No	1	2	3	3	4	5	Yes	No	BDT 100 - 300 (US$ 1 - 3.50)	Yes	Yes	Yes
Jagannath University, Dhaka	23-26 years	Female	Dhaka	None	4	2	3	4	4	5	5	4	4	4	2	5	3	4	3	5	5	4	5	4	5	5	3	5	5	5	4	3	5	3	Yes	No	1	3	3	1	3	1	Yes	No	BDT 100 - 300 (US$ 1 - 3.50)	No	No	Yes	It is helpful for me and others to understand the vaccination process and consequences and the present covid19 situation. I am thankful for this survey.
Jagannath University, Dhaka	27-30 years	Male	Dhaka	None	3	3	3	3	3	3	3	3	3	3	3	3	3	3	3	3	3	3	3	3	3	3	3	3	3	3	3	3	3	3	Yes	No	1	4	6	2	5	3	Yes	No	BDT 100 - 300 (US$ 1 - 3.50)	No	Yes	Yes	It�s good
Jatiya Kabi Kazi Nazrul Islam University	19-22 years	Female	Dhaka	None	4	4	4	4	4	3	4	4	3	3	4	2	3	3	3	4	2	3	2	3	3	2	3	4	4	3	3	2	4	3	Yes	No	2	6	5	1	4	3	Yes	No	BDT 100 - 300 (US$ 1 - 3.50)	No	No	Yes
University of Dhaka	19-22 years	Male	Mymensingh	None	5	3	2	1	4	5	4	4	5	5	5	4	5	5	5	2	5	2	5	5	5	4	5	5	5	5	5	5	5	3	Yes	No	2	4	3	1	3	5	Yes	Yes	BDT 100 - 300 (US$ 1 - 3.50)	No	No	Yes
Jagannath University, Dhaka	23-26 years	Male	Dhaka	Liver jaundice	5	5	4	3	3	4	4	4	4	4	5	2	3	3	3	4	2	4	3	4	4	1	3	3	3	3	2	3	3	2	Yes	No	3	4	1	2	2	3	Yes	No	BDT 100 - 300 (US$ 1 - 3.50)	Yes	No	Yes	100% working vaccine isn't available now. So, for our safety we should maintain social distance and wear mask.
Begum Rokeya University, Rangpur	19-22 years	Male	Rajshahi	None	1	4	4	4	4	4	4	4	4	4	4	2	4	4	4	4	2	2	2	4	2	4	4	4	4	4	4	4	4	4	Yes	No	3	2	2	1	2	2	Yes	No	BDT 100 - 300 (US$ 1 - 3.50)	Yes	No	Yes
Begum Rokeya University, Rangpur	19-22 years	Female	Rangpur	None	4	4	4	4	4	4	4	3	4	4	4	4	4	4	4	4	4	4	4	4	4	4	4	4	4	4	4	4	4	4	Yes	No	3	2	2	2	2	2	Yes	No	BDT 100 - 300 (US$ 1 - 3.50)	Yes	Yes	Yes
Begum Rokeya University, Rangpur	23-26 years	Male	Rangpur	None	4	4	4	4	4	4	1	4	4	4	4	4	4	4	4	4	4	4	1	4	4	4	4	4	4	4	4	4	4	4	Yes	No	1	2	2	1	2	2	Yes	No	More than BDT 800 (More than US$ 9)	Yes	Yes	Yes	I would like to say that all peoples of Bangladesh get vaccinated urgently to save from covid-19 and we want to come back our own work place and our professional study as earlier.
Begum Rokeya University, Rangpur	19-22 years	Male	Rajshahi	None	2	3	2	3	4	3	2	4	4	3	4	4	4	2	3	4	2	3	3	4	4	4	4	5	4	3	3	2	3	3	Yes	No	1	2	3	2	3	4	Yes	No	BDT 301 - 500 (US$ 3.51 - 6)	No	Yes	Yes
Begum Rokeya University, Rangpur	23-26 years	Male	Rangpur	None	4	4	3	4	4	4	4	5	4	4	3	4	4	4	4	4	3	5	3	4	4	2	4	2	4	4	4	4	4	4	Yes	No	2	3	3	1	3	3	Yes	Yes	BDT 301 - 500 (US$ 3.51 - 6)	Yes	Yes	Yes
Begum Rokeya University, Rangpur	23-26 years	Male	Rangpur	None	2	2	2	2	2	3	3	4	4	3	5	1	1	2	4	1	1	2	1	5	3	1	2	2	3	1	1	1	1	2	Yes	No	1	1	1	1	1	1	Yes	Yes	BDT 100 - 300 (US$ 1 - 3.50)	Yes	Yes	Yes	Yes
Begum Rokeya University, Rangpur	19-22 years	Female	Rangpur	None	2	4	4	4	4	3	4	4	4	4	4	4	4	4	4	4	3	3	3	4	4	4	4	4	4	4	4	4	4	3	Yes	No	1	2	2	2	2	2	No	No	BDT 100 - 300 (US$ 1 - 3.50)	Yes	No	Yes	Fine;it is important for us to learn covid19 and conscious about it and prevent to take vaccine.Thank you.
Begum Rokeya University, Rangpur	23-26 years	Male	Rangpur	None	4	4	4	4	4	4	2	4	4	4	4	5	5	5	5	4	4	5	4	3	5	4	4	4	5	4	4	4	4	4	Yes	No	1	3	3	1	4	4	Yes	No	BDT 100 - 300 (US$ 1 - 3.50)	Yes	Yes	Yes
Begum Rokeya University, Rangpur	23-26 years	Female	Rangpur	None	3	4	4	4	4	2	2	4	4	4	4	4	5	5	5	4	4	4	4	4	4	4	4	5	5	4	4	4	5	4	Yes	No	1	2	3	1	3	2	Yes	No	BDT 100 - 300 (US$ 1 - 3.50)	No	No	Yes	We would like to say that we get vaccinated urgently to protect against covid-19 disease.so that we can go to class room again
Begum Rokeya University, Rangpur	23-26 years	Female	Rajshahi	None	3	4	3	4	4	4	4	3	4	3	2	5	4	4	4	3	2	2	3	4	4	3	2	2	2	2	4	4	4	3	No	No	1	2	2	1	3	3	Yes	No	BDT 100 - 300 (US$ 1 - 3.50)	No	No	Yes
Begum Rokeya university, Rangpur	19-22 years	Female	Dhaka	Asthma	4	4	2	4	2	4	2	4	4	4	4	4	4	4	4	4	4	4	5	4	4	4	4	4	4	4	4	4	4	4	Yes	No	1	2	3	3	2	1	Yes	No	BDT 100 - 300 (US$ 1 - 3.50)	Yes	Yes	Yes	Yes
Begum Rokeya University, Rangpur	19-22 years	Male	Rangpur	None	3	3	2	3	3	3	2	3	4	4	4	4	4	4	3	2	2	2	3	4	4	4	4	3	4	4	2	3	4	3	No	No	1	2	3	2	4	4	Yes	Yes	BDT 301 - 500 (US$ 3.51 - 6)	No	Yes	Yes	Increase self awareness
BEGUM ROKEYA UNIVERSITY, RANGPUR	19-22 years	Male	Rangpur	Hepatitis B	5	1	3	2	1	2	2	4	4	4	4	4	4	4	4	4	4	4	4	4	4	4	4	4	4	4	4	4	4	3	Yes	No	4	3	4	3	3	4	Yes	Yes	BDT 100 - 300 (US$ 1 - 3.50)	Yes	Yes	Yes	???? ???? ????? ?? ???????? ????????????????? ?????? ?? ???? ???? ????? ??????? ???? ?? ???????? ?????? ?? ??? ????? ???????? ??? ?????? ???? ?????????? ????? ?????? ????? ???????? ????? ?? ?????????? ???????? ?????? ?????? ???????? ?????? ??? ??????? ??????????? ?????? ????? ????????????? ?????????? ?????? ??? ???? ???? ???????? ?????? ??????? ???? ???? ?????? ??????????
Begum Rokeya University, Rangpur	19-22 years	Female	Rangpur	None	4	3	4	4	4	4	2	4	4	4	4	5	5	4	4	4	4	4	4	4	5	3	4	4	4	4	4	4	4	4	Yes	No	1	2	3	1	2	3	Yes	No	BDT 100 - 300 (US$ 1 - 3.50)	Yes	Yes	Yes	No comment
Jagannath University, Dhaka	19-22 years	Female	Dhaka	None	3	3	3	3	3	3	3	4	4	4	4	4	3	4	3	4	3	3	3	3	3	3	3	3	3	3	3	3	3	2	Yes	No	2	3	3	2	2	3	Yes	No	BDT 100 - 300 (US$ 1 - 3.50)	No	Yes	Yes
Begum Rokeya University, Rangpur	19-22 years	Female	Rangpur	None	4	3	3	4	4	4	3	4	4	4	4	4	4	5	3	3	3	4	3	4	4	3	4	3	3	4	3	3	4	3	Yes	No	1	3	3	2	3	2	Yes	No	BDT 100 - 300 (US$ 1 - 3.50)	No	No	Yes
Begum Rokeya University, Rangpur	23-26 years	Male	Rangpur	None	4	4	4	4	4	5	4	4	4	4	4	4	4	4	4	4	4	4	4	4	4	4	4	4	4	4	4	4	4	4	Yes	No	1	2	1	2	3	2	Yes	Yes	BDT 100 - 300 (US$ 1 - 3.50)	Yes	Yes	Yes
Begum Rokeya University, Rangpur	23-26 years	Female	Rangpur	None	4	4	4	4	4	4	3	4	4	4	4	4	4	4	4	4	4	4	4	4	4	4	4	4	4	4	4	4	4	4	Yes	No	1	2	3	3	3	3	Yes	No	BDT 100 - 300 (US$ 1 - 3.50)	No	Yes	Yes	It was nice to be part of this survey.
Jagannath University, Dhaka	23-26 years	Female	Dhaka	None	3	3	3	3	3	3	3	3	3	3	3	3	3	3	3	3	3	3	3	3	3	3	3	3	3	3	3	3	3	3	Yes	No	1	2	3	4	5	6	Yes	Yes	BDT 100 - 300 (US$ 1 - 3.50)	Yes	Yes	Yes
Jagannath University, Dhaka	19-22 years	Female	Dhaka	None	3	3	3	3	3	3	3	4	4	4	4	3	4	4	4	3	4	4	4	4	4	4	3	4	4	4	4	4	4	4	Yes	No	1	2	3	4	5	6	Yes	No	BDT 301 - 500 (US$ 3.51 - 6)	No	No	Yes
Islamic University, Kushtia	19-22 years	Female	Khulna	None	3	4	4	3	4	4	4	4	4	4	4	4	4	4	4	4	4	4	4	4	4	4	4	4	4	4	4	4	4	4	Yes	No	1	2	1	2	1	2	Yes	No	BDT 100 - 300 (US$ 1 - 3.50)	Yes	Yes	Yes	Yes
Comilla University	19-22 years	Male	Chittagong	None	4	4	4	4	4	4	4	4	4	4	4	4	5	4	4	4	4	4	4	4	4	4	4	4	4	4	4	4	4	4	Yes	No	1	3	2	4	3	4	Yes	No	BDT 100 - 300 (US$ 1 - 3.50)	Yes	Yes	Yes	Yes
Comilla University	19-22 years	Female	Chittagong	None	4	4	2	4	4	2	1	4	5	2	2	4	4	4	4	4	2	4	2	4	4	2	4	2	4	4	4	4	4	2	Yes	No	1	3	3	3	2	2	Yes	No	BDT 100 - 300 (US$ 1 - 3.50)	Yes	Yes	No	good idea
Comilla University	19-22 years	Male	Chittagong	None	5	4	4	4	4	4	4	4	4	4	4	4	4	4	4	4	4	4	4	4	4	4	4	4	4	4	4	4	4	4	Yes	No	1	1	1	1	1	1	No	No	More than BDT 800 (More than US$ 9)	No	Yes	Yes
Comilla University	19-22 years	Male	Chittagong	None	4	1	1	4	2	4	4	5	5	5	5	5	5	5	5	5	5	4	5	5	5	5	5	5	5	5	5	5	5	5	Yes	No	1	2	2	1	2	1	Yes	Yes	BDT 301 - 500 (US$ 3.51 - 6)	Yes	No	Yes
Comilla University	19-22 years	Female	Dhaka	None	4	5	4	2	4	4	4	4	4	4	4	4	4	4	4	4	4	4	4	4	4	4	4	5	5	5	4	5	4	4	Yes	No	1	1	1	1	1	1	Yes	No	BDT 100 - 300 (US$ 1 - 3.50)	No	Yes	Yes	No need
Comilla University	19-22 years	Female	Chittagong	None	3	3	3	3	3	3	3	4	4	4	4	4	4	5	4	3	4	4	4	4	4	4	4	4	4	4	4	4	4	3	Yes	No	5	5	4	5	4	3	Yes	No	BDT 100 - 300 (US$ 1 - 3.50)	Yes	Yes	Yes
Comilla University	19-22 years	Male	Dhaka	None	5	3	3	3	4	4	4	5	4	5	4	5	4	5	5	3	5	3	4	4	4	2	2	2	2	2	4	4	4	4	Yes	No	2	2	3	2	1	2	Yes	No	BDT 100 - 300 (US$ 1 - 3.50)	Yes	Yes	Yes
Comilla University	23-26 years	Male	Chittagong	None	5	3	4	4	4	4	5	4	4	4	4	4	3	3	3	3	4	2	4	4	4	3	3	4	4	4	4	4	4	3	Yes	No	1	2	5	6	4	3	Yes	No	BDT 100 - 300 (US$ 1 - 3.50)	Yes	No	Yes
Comilla University	19-22 years	Male	Dhaka	None	4	1	1	1	1	5	2	3	1	4	5	5	5	5	5	1	2	2	5	5	5	2	2	2	2	2	5	5	5	4	Yes	No	1	6	3	2	4	5	Yes	No	BDT 100 - 300 (US$ 1 - 3.50)	No	No	Yes	??? ????? ????? ????? ??????????
Comilla University	19-22 years	Female	Dhaka	None	4	5	5	5	5	4	3	5	4	5	5	5	5	5	5	4	3	3	4	4	4	4	5	5	5	5	4	5	5	5	Yes	No	2	2	3	1	1	3	Yes	No	BDT 100 - 300 (US$ 1 - 3.50)	Yes	Yes	Yes	It's a really nice survey. Hope the every single people gets covid-19 vaccine soon.
Comilla University	19-22 years	Female	Mymensingh	None	4	1	2	4	3	4	3	3	5	4	4	3	4	3	4	4	1	3	3	3	3	4	3	3	2	4	2	5	4	4	Yes	Yes	2	1	1	1	2	2	Yes	No	BDT 100 - 300 (US$ 1 - 3.50)	Yes	Yes	Yes
Comilla University	19-22 years	Male	Chittagong	None	3	2	2	3	2	2	3	4	4	4	4	4	4	4	4	2	4	3	4	4	4	4	4	4	4	4	4	4	4	2	No	No	1	2	1	2	2	2	Yes	No	BDT 100 - 300 (US$ 1 - 3.50)	No	No	Yes	Vaccination was a puzzle couple of month ago.Now it is more clear about it's consequences after taking large number of people.
Comilla University	19-22 years	Female	Khulna	None	4	3	3	4	3	4	4	4	4	5	3	4	4	5	5	3	3	1	5	5	5	4	5	5	5	5	5	5	5	3	Yes	No	4	3	4	4	4	3	Yes	Yes	BDT 100 - 300 (US$ 1 - 3.50)	No	No	Yes
Comilla University	19-22 years	Male	Rangpur	None	4	3	3	3	3	4	3	4	4	4	4	5	5	5	5	2	5	2	5	5	5	5	5	5	5	5	5	5	5	3	Yes	No	1	2	4	2	3	3	No	Yes	BDT 100 - 300 (US$ 1 - 3.50)	No	No	Yes
Jagannath University, Dhaka	23-26 years	Female	Chittagong	None	4	4	4	3	4	4	4	4	4	4	4	4	4	4	4	2	2	2	4	3	3	4	4	4	4	4	3	3	4	3	Yes	No	1	3	2	4	3	4	Yes	No	BDT 100 - 300 (US$ 1 - 3.50)	Yes	Yes	Yes
Jagannath University, Dhaka	23-26 years	Female	Dhaka	None	1	3	4	2	4	2	4	4	4	4	4	4	5	4	4	4	2	4	4	5	5	4	4	4	4	5	4	5	5	4	Yes	No	2	3	2	3	1	3	Yes	No	BDT 100 - 300 (US$ 1 - 3.50)	Yes	Yes	Yes	It is fantastic vaccine
Islamic University, Kushtia	23-26 years	Male	Rajshahi	None	1	5	4	4	4	3	5	5	5	4	5	4	4	5	5	4	4	4	4	4	5	4	4	5	5	4	4	4	5	4	Yes	No	2	3	1	3	2	3	Yes	No	BDT 100 - 300 (US$ 1 - 3.50)	No	No	Yes	Always hopeful to get exact vaccine that will protect us from corona virus.
Jagannath University, Dhaka	19-22 years	Male	Dhaka	None	4	4	5	3	2	4	4	5	4	4	4	4	4	4	3	4	4	4	4	4	4	3	4	2	2	3	4	4	4	3	Yes	No	1	2	1	2	1	2	Yes	No	BDT 100 - 300 (US$ 1 - 3.50)	Yes	Yes	Yes
Jagannath University, Dhaka	19-22 years	Female	Dhaka	None	4	5	4	4	5	4	4	4	4	4	4	4	4	5	5	2	1	2	4	3	4	4	4	4	4	2	2	4	4	2	Yes	No	1	2	1	2	2	2	Yes	No	BDT 100 - 300 (US$ 1 - 3.50)	No	Yes	Yes	I am lucky to participate in the survey. Thank you mam to give such opportunity.
